# Supplementary material for: New Insights into Mechanisms of Ferroptosis Associated with Immune Infiltration in Neonatal Hypoxic-Ischemic Brain Damage
Source: Cells. 2022 Nov 25;11(23):3778. doi: 10.3390/cells11233778 (PMC9736049; doi:10.3390/cells11233778)
Supplement: Supplementary file 1 [file cells-11-03778-s001.zip]

Archive with 6 entries (5 files):
- Supplemental files/File S1.txt
- Supplemental files/File S2.txt
- Supplemental files/File S3.txt
- Supplemental files/File S4.txt
- Supplemental files/Immune infiltration code.R
- Supplemental files/
