# Supplementary material for: New Insights into Mechanisms of Ferroptosis Associated with Immune Infiltration in Neonatal Hypoxic-Ischemic Brain Damage
Source: Cells. 2022 Nov 25;11(23):3778. doi: 10.3390/cells11233778 (PMC9736049; doi:10.3390/cells11233778)
Supplement: Supplementary file 1 [file cells-11-03778-s001.zip › Supplemental files/File S1.txt]

DEGs in 3h					DEGs in 8h					DEGs in 8h					The ferroptosis-related genes											WGCNA hub genes in yellow salmon and red module
ILMN_Gene	Symbol	logFC	P.Value		ILMN_Gene	Symbol	logFC	P.Value		ILMN_Gene	Symbol	logFC	P.Value		symbol	name	evidence	testmethod	testin	pathway	proteinfullname	uniprotac	uniprotid	pmid		1810011O10RIK
FOS	Fos	2.924987543	7.52E-05		LCN2	Lcn2	1.509183104	2.51E-06		LCN2	Lcn2	3.003931809	0.000937299		ABCC1	ATP binding cassette subfamily C member 1	Accelerates ferroptosis. Disruption of MRP1 inhibited ferroptosis potently.	Western blot, GSH assay, dead cell counts, gene transfection, CRISPR/Cas9, cell viability assay, RT-qPCR	Human	ABCC1 :-: GSH, GSH :-: Ferroptosis	Multidrug resistance-associated protein 1	P33527	MRP1_HUMAN	30726737		2310057H16RIK
FOSB	Fosb	2.056784036	4.91E-05		2310047C17RIK	2310047C17Rik	1.411638672	8.34E-06		SPP1	Spp1	2.229977221	5.92E-05		ABHD12	abhydrolase domain containing 12, lysophospholipase	Blockade of the lysophosphatidylserine lipase ABHD12 potentiates ferroptosis in cancer cells.	_NA_	Human	ABHD12 :-: Ferroptosis	Lysophosphatidylserine lipase ABHD12	Q8N2K0	ABD12_HUMAN	32195565		2700055K07RIK
XIST	Xist	1.987394152	3.32E-14		EMP1	Emp1	1.207604944	4.88E-06		S100A8	S100a8	2.137482393	0.00014701		ACADSB	acyl-CoA dehydrogenase short/branched chain	Overexpression of ACADSB inhibits CRC cell migration, invasion, and proliferation, while ACADSB knockdown has the opposite effect. More importantly, the study finds that ACADSB negatively regulates expression of glutathione reductase and glutathione peroxidase 4, the two main enzymes responsible for clearing glutathione (GSH) in CRC cells.	_NA_	Human	ACADSB :-: GSR, GSR :-: Ferroptosis, ACADSB :-: GPX4, GPX4 :-: Ferroptosis, ACADSB :-: GSH, GSH :-: Ferroptosis	_NA_	_NA_		32776663		2810481F14RIK
LCN2	Lcn2	1.55232712	0.001454325		MT1	Mt1	0.975089729	0.009742175		CCL12	Ccl12	1.692586455	1.25E-05		ACO1	Aconitase 1	The gene targets of the enriched shRNAs are potential genes that positively regulate ferroptosis.	RNAi screening	Mice	ACO1 :+: Lipid ROS, Lipid ROS :+: Ferroptosis	Cytoplasmic aconitate hydratase	P21399	ACOC_HUMAN	27514700		4930422J18RIK
RFX2	Rfx2	1.325304324	7.29E-07		HIST1H1C	Hist1h1c	0.966702209	5.60E-05		LGALS3	Lgals3	1.652236875	0.000143522		ACOT1	acyl-CoA thioesterase 1	Overexpression of Acot1 in cell lines showed noteworthy protection to ferroptosis, while the knock-down of Acot1 sensitized cardiomyocytes to ferroptosis by DIC.	_NA_	Mice	ACOT1 :-: Ferroptosis	_NA_	_NA_		32934217		6330406I15RIK
TNFRSF12A	Tnfrsf12a	1.313503884	0.000134999		SERPINA3N	Serpina3n	0.957543076	5.32E-05		SERPINA3G	Serpina3g	1.642299324	0.002021089		ACSF2	Acyl-CoA synthetase family member 2	Required in erastin-induced ferroptosis. Silencing of it conferred against erastin-induced ferroptosis.	shRNA screening, qPCR, gene silencing	Human	ACSF2 :+: Ferroptosis	Medium-chain acyl-CoA ligase ACSF2	Q96CM8	ACSF2_HUMAN	22632970		8430408G22RIK
S100A8	S100a8	0.996575984	0.000518779		PDLIM4	Pdlim4	0.938189523	6.12E-05		MS4A6D	Ms4a6d	1.606428313	8.24E-05		ACSL3	Acyl-CoA synthetase long chain family member 3	Required for exogenous monounsaturated fatty acids to protect cells against ferroptosis. Negatively correlates with ferroptosis sensitivity.	Dead cell count, gene knockout, confocal imaging, thin-layer chromatography, BODIPY 493/503 imaging, CRISPR/Cas9, RT-qPCR, western blot	Human	ACSL3 :-: Ferroptosis	Long-chain-fatty-acid--CoA ligase 3	O95573	ACSL3_HUMAN	30686757		A930005I04RIK
ESM1	Esm1	0.976056619	0.000917102		TNFRSF12A	Tnfrsf12a	0.918629925	0.00012534		BC055107	BC055107	1.562715319	0.001008852		ACSL4	Acyl-CoA synthetase long chain family member 4	Deletion of this gene likely suppress ferroptosis by limiting the membrane-resident pool of oxidation-sensitive fatty acids.	Retroviral-mediated insertional mutagenesis and sequencing	Human	ACSL4 :+: Ferroptosis	Long-chain-fatty-acid--CoA ligase 4	O60488	ACSL4_HUMAN	25965523		ACOT8
CRG-L1	CRG-L1	0.933416315	0.000882934		LY6A	Ly6a	0.866531967	0.000190942		SERPINA3N	Serpina3n	1.559985613	0.000833248		ACVR1B	Activin A receptor type 1B	Inhibition attenuated erastin-induced ferroptosis.	Western blot, siRNA, glutathione assay, RT-PCR, cell viability assay	Human	ACVR1B :-: NFE2L2, NFE2L2 :-: Ferroptosis	Activin receptor type-1B	P36896	ACV1B_HUMAN	30804470		ANG1
BC055107	BC055107	0.833421302	0.001696706		TIMP1	Timp1	0.861301322	0.000540514		SULT1A1	Sult1a1	1.527832633	0.00012303		AEBP2	AE binding protein 2	_NA_	_NA_	Human	AEBP2 :+: Ferroptosis	_NA_	_NA_		32939090		ARRDC3
STFA1	Stfa1	0.788661581	0.001590246		VIM	Vim	0.856780348	8.68E-06		EG433016	EG433016	1.522891769	0.001790174		AGPAT3	1-acylglycerol-3-phosphate O-acyltransferase 3	_NA_	_NA_	Human	AGPAT3 :+: Ferroptosis	_NA_	_NA_		32939090		ATF3
BAG3	Bag3	0.771988701	0.001725348		CCL9	Ccl9	0.828359699	3.39E-05		STFA1	Stfa1	1.517009657	0.001592262		AGPS	alkylglycerone phosphate synthase	Genome-wide CRISPR screens identify peroxisome components as contributors to ferroptosis susceptibility.	_NA_	Human	AGPS :+: PUFA-ePLs, PUFA-ePLs :+: Ferroptosis	_NA_	_NA_		32939090		ATF4
MLF1	Mlf1	0.768062743	7.50E-05		CCL4	Ccl4	0.824670727	0.000194573		LY6A	Ly6a	1.478673794	0.000162353		AHCY	adenosylhomocysteinase	Suppression of SAHH expression by RNA interference also promoted erastin-induced accumulation of lipid ROS (Fig. 5i, j), which phenocopied the DJ-1 KD effect.	_NA_	Human	AHCY :-: Lipid ROS, Lipid ROS :+: Ferroptosis	Adenosylhomocysteinase	P23526	SAHH_HUMAN	32144268		ATP2B2
SPP1	Spp1	0.74922994	0.000430177		D330028D13RIK	D330028D13Rik	0.779167414	1.34E-05		LRG1	Lrg1	1.465343062	0.002647991		AIFM2	Apoptosis inducing factor mitochondria associated 2	A glutathione-independent ferroptosis suppressor. Pharmacological targeting of FSP1 strongly synergizes with GPX4 inhibitors to trigger ferroptosis.	Expression cloning, cell death, cell viability, LDH assay, western blot, LC-MS, NADH consumption assay	Human, mice	FSP1 :+: CoQ10, CoQ10 :-: Lipid ROS, Lipid ROS :+: Ferroptosis	Apoptosis-inducing factor 2	Q9BRQ8	AIFM2_HUMAN	31634899		AXUD1
SDC4	Sdc4	0.699310527	0.003692807		ANXA2	Anxa2	0.778330095	8.56E-05		CCL4	Ccl4	1.431622444	0.000341811		AKR1C1	Aldo-keto reductase family 1 member C1	Up-regulated in DU-145 erastin-resistant clones. Participate in the detoxification of toxic lipid metabolites. May confer partial resistance to erastin by enhancing the detoxification of reactive aldehydes generated downstream of the oxidative destruction of the plasma membrane during ferroptosis.	RNA-seq, glutamate release assay, cell growth, flow cytometry	Human	AKR1C1 :-: Ferroptosis	Aldo-keto reductase family 1 member C1	Q04828	AK1C1_HUMAN	24844246		B4GALT1
8430408G22RIK	8430408G22Rik	0.696137509	0.013840131		MT2	Mt2	0.759760359	0.000351725		IER3	Ier3	1.335904888	0.000380519		AKR1C2	Aldo-keto reductase family 1 member C2	Up-regulated in DU-145 erastin-resistant clones. Participate in the detoxification of toxic lipid metabolites. May confer partial resistance to erastin by enhancing the detoxification of reactive aldehydes generated downstream of the oxidative destruction of the plasma membrane during ferroptosis.	RNA-seq, glutamate release assay, cell growth, flow cytometry	Human	AKR1C2 :-: Ferroptosis	Aldo-keto reductase family 1 member C2	P52895	AK1C2_HUMAN	24844246		BAG3
MT1	Mt1	0.690565514	0.007750299		NRF1	Nrf1	0.752442912	2.65E-05		TIMP1	Timp1	1.335837914	2.70E-06		AKR1C3	Aldo-keto reductase family 1 member C3	Up-regulated in DU-145 erastin-resistant clones. Participate in the detoxification of toxic lipid metabolites. May confer partial resistance to erastin by enhancing the detoxification of reactive aldehydes generated downstream of the oxidative destruction of the plasma membrane during ferroptosis.	RNA-seq, glutamate release assay, cell growth, flow cytometry	Human	AKR1C3 :-: Ferroptosis	Aldo-keto reductase family 1 member C3	P42330	AK1C3_HUMAN	24844246		CART
EG433016	EG433016	0.685268174	0.001913831		MLF1	Mlf1	0.747504221	6.49E-05		GFAP	Gfap	1.327862287	6.11E-05		ALB	Albumin	Expression was upregulated during ferroptosis induced by erastin or RSL3.	RT-qPCR, cell viability	Human	Deduced	P02768	ALBU_HUMAN	24439385	May promote ferroptosis.		CCL3
SERTAD1	Sertad1	0.673271834	0.000689033		SULT1A1	Sult1a1	0.740533049	0.000100229		S100A9	S100a9	1.305808298	0.000274959		ALDH3A2	aldehyde dehydrogenase 3 family member A2	Thus, our results show that loss of Aldh3a2 induces ferroptotic cell death in leukemic cells and is synthetically lethal with GPX4 inhibtion.	_NA_	Mice	ALDH3A2 :-: Ferroptosis	_NA_	_NA_		32458004		CDKN2B
GADD45B	Gadd45b	0.656680502	0.033630014		LGALS3	Lgals3	0.731337116	0.001995552		MT1	Mt1	1.274387935	0.000243653		ALOX12	Arachidonate 12-lipoxygenase, 12S type	Silencing ALOX genes made cells resistant to ferroptosis.	qPCR	Human	ALOX12 :+: PUFAs peroxidation, PUFAs peroxidation :+: Ferroptosis	Arachidonate 12-lipoxygenase	P18054	LOX12_HUMAN	27506793		CEBPB
SULT1A1	Sult1a1	0.653936065	0.002882706		IGFBP3	Igfbp3	0.704414565	4.07E-05		CXCL1	Cxcl1	1.268964183	0.003783544		ALOX12B	Arachidonate 12-lipoxygenase, 12R type	Silencing ALOX genes made cells resistant to ferroptosis.	qPCR	Human	ALOX12B :+: PUFAs peroxidation, PUFAs peroxidation :+: Ferroptosis	Arachidonate 12-lipoxygenase	O75342	LX12B_HUMAN	27506793		CRG-L1
LY6A	Ly6a	0.653772417	0.004557637		ESM1	Esm1	0.657210059	0.00012699		LY86	Ly86	1.200807083	0.000172671		ALOX15	Arachidonate 15-lipoxygenase	Silencing ALOX genes made cells resistant to ferroptosis.	qPCR	Human	ALOX15 :+: PUFAs peroxidation, PUFAs peroxidation :+: Ferroptosis	Arachidonate 15-lipoxygenase	P16050	LOX15_HUMAN	27506793		CRY2
NFKBIZ	Nfkbiz	0.645116031	0.027634116		DSIP1	Dsip1	0.61870984	0.000266713		VIM	Vim	1.194730923	0.000218611		ALOX15B	Arachidonate 15-lipoxygenase type B	Silencing ALOX genes made cells resistant to ferroptosis. Erastin-induced cell death was rescued by silencing either ALOX15B or ALOXE3, which supported the hypothesis that lipoxygenases are required for ferroptosis.	qPCR, siRNA	Human	ALOX15B :+: PUFAs peroxidation, PUFAs peroxidation :+: Ferroptosis	Arachidonate 15-lipoxygenase B	O15296	LX15B_HUMAN	27506793		CSRP1
2310057H16RIK	2310057H16Rik	0.635184886	0.014737998		BC055107	BC055107	0.609323341	0.001235252		CCL9	Ccl9	1.141913402	0.001416475		ALOX5	Arachidonate 5-lipoxygenase	The 5-Lipoxygenase inhibitor zileuton protected HT22 neuronal cells from erastin-induced ferroptosis.	Cell Viability Assay, ROS measurement	Mice	ALOX5 :+: Lipid ROS, Lipid ROS :+: Ferroptosis	Arachidonate 5-lipoxygenase	P09917	LOX5_HUMAN	26235588		DDIT3
JUN	Jun	0.628089351	0.003827183		GBP2	Gbp2	0.604076926	0.000116542		HMGCS2	Hmgcs2	1.135739975	0.000884081		ALOXE3	Arachidonate lipoxygenase 3	Silencing ALOX genes made cells resistant to ferroptosis. Erastin-induced cell death was rescued by silencing either ALOX15B or ALOXE3, which supported the hypothesis that lipoxygenases are required for ferroptosis.	qPCR, siRNA	Human	ALOXE3 :+: PUFAs peroxidation, PUFAs peroxidation :+: Ferroptosis	Hydroperoxide isomerase ALOXE3	Q9BYJ1	LOXE3_HUMAN	27506793		DDIT4
MBNL2	Mbnl2	0.610288762	0.002546907		SDC4	Sdc4	0.601322785	0.001909481		CCL3	Ccl3	1.119605292	5.08E-05		AMN	amnion associated transmembrane protein	_NA_	_NA_	Human	AMN :+: Ferroptosis	_NA_	_NA_		32939090		DNCLIC1
IER3	Ier3	0.603286584	0.042050869		LRRTM1	Lrrtm1	0.57696463	0.004225821		PCP2	Pcp2	1.113194286	4.07E-05		ANGPTL7	Angiopoietin like 7	Expression was downregulated during ferroptosis induced by erastin or RSL3.	RT-qPCR, cell viability	Human	Deduced	O43827	ANGL7_HUMAN	24439385	May promote ferroptosis.		DSCR1
EIF2S3X	Eif2s3x	0.59763121	0.000188022		CXCL10	Cxcl10	0.565514501	0.000264216		F13A1	F13a1	1.091327008	0.000281743		ANO6	Anoctamin 6	Essential for ferroptosis. Inhibition blocked ferroptotic cell death induced by RSL3/erastin.	Immunocytochemistry, RT-PCR, TUNEL Assay, flow Cytometry, LDH assay, gene knockout, siRNA	Human, mice	ANO6 :+: Ferroptosis	Anoctamin-6	Q4KMQ2	ANO6_HUMAN	31060306		DSIP1
AGPT2	Agpt2	0.596956248	0.011783069		GFAP	Gfap	0.552167621	8.26E-05		FCRL3	Fcrl3	1.088176943	0.000641078		AQP3	aquaporin 3 (Gill blood group)	Further, we observed that aquaporin (AQP) 3, 5, and 8 bind nicotinamide-adenine dinucleotide phosphate oxidase 2 and regulate the permeability of extracellular H2O2, thereby contributing to ferroptosis.	_NA_	_NA_	(AQP3/NOX2) :+: H2O2, H2O2 :+: Ferroptosis	_NA_	_NA_		33017631		DTR
OCIAD2	Ociad2	0.594636375	0.000669899		CRG-L1	CRG-L1	0.547004552	0.002041298		LY6C	Ly6c	1.065078118	0.000594476		AQP5	aquaporin 5	Further, we observed that aquaporin (AQP) 3, 5, and 8 bind nicotinamide-adenine dinucleotide phosphate oxidase 2 and regulate the permeability of extracellular H2O2, thereby contributing to ferroptosis.	_NA_	_NA_	(AQP5/NOX2) :+: H2O2, H2O2 :+: Ferroptosis	_NA_	_NA_		33017631		DUSP14
DSIP1	Dsip1	0.578546676	0.002324862		LAMB3	Lamb3	0.54467254	0.000673652		CH25H	Ch25h	1.061465365	0.003576366		AQP8	aquaporin 8	Further, we observed that aquaporin (AQP) 3, 5, and 8 bind nicotinamide-adenine dinucleotide phosphate oxidase 2 and regulate the permeability of extracellular H2O2, thereby contributing to ferroptosis.	_NA_	_NA_	(AQP8/NOX2) :+: H2O2, H2O2 :+: Ferroptosis	_NA_	_NA_		33017631		EGR2
SLC2A1	Slc2a1	0.576566637	0.015803944		MS4A6D	Ms4a6d	0.534875676	0.000487368		ERDR1	Erdr1	1.054348427	0.004762085		AR	androgen receptor	Furthermore, overexpression of AR prevented ferroptosis in the presence of GPX4.	_NA_	Human	AR :+: GPX4, GPX4 :-: Lipid ROS, Lipid ROS :+: Ferroptosis	Androgen receptor	P10275	ANDR_HUMAN	31896509		EHD4
VCL	Vcl	0.566749282	0.003899834		BAG3	Bag3	0.532531835	0.001805123		FCGR3	Fcgr3	1.051806683	0.001347447		ARF6	ADP ribosylation factor 6	Abrogation of ARF6 promotes RSL3-induced ferroptosis and mitigates gemcitabine resistance in pancreatic cancer cells.	_NA_	Human	ARF6 :-: ACSL4, ACSL4 :+: Ferroptosis	ADP-ribosylation factor 6	P62330	ARF6_HUMAN	32368394		ELTD1
CEBPB	Cebpb	0.559585755	0.039369509		HSPB6	Hspb6	0.530899529	0.001439258		TRAF7	Traf7	1.044493387	0.000302973		ARNTL	Aryl hydrocarbon receptor nuclear translocator like	Degration of the protein is critical for ferroptosis. Blocking ARNTL degradation diminished ferroptotic tumor cell death.	Cytotoxicity assays, western blot, immunoprecipitation, RNA interference, gene transfection, qPCR, MDA assay	Human, mice	ARNTL :-: EGLN2, EGLN2 :-: HIF1A, HIF1A :-: Lipid ROS, Lipid ROS :+: Ferroptosis	Aryl hydrocarbon receptor nuclear translocator-like protein 1	O00327	BMAL1_HUMAN	31355331		EPB4.1L5
CHES1	Ches1	0.550196816	0.000697207		ARRDC4	Arrdc4	0.527800471	0.007940439		APOD	Apod	1.042309555	0.000293082		ARRDC3	Arrestin domain containing 3	Up-regulated (>= 2 fold) in erastin-treated samples.	RNA-seq	Human	Screened	Q96B67	ARRD3_HUMAN	24844246	May promote ferroptosis.		ESM1
ELTD1	Eltd1	0.542468766	0.010821272		NPTX2	Nptx2	0.523562302	0.002271628		SOCS3	Socs3	1.03443017	0.000700606		ASNS	Asparagine synthetase (glutamine-hydrolyzing)	Up-regulated (>= 2 fold) in erastin-treated samples.	RNA-seq	Human	Screened	P08243	ASNS_HUMAN	24844246	May promote ferroptosis.		FOS
NPTX2	Nptx2	0.52061387	0.008245493		TMEM43	Tmem43	0.498901684	0.003941118		C1QB	C1qb	1.023077251	0.000328749		ATF2	activating transcription factor 2	All these results suggested that ATF2 inhibited BETi-induced ferroptosis by increasing NRF2 expression.	_NA_	Human	ATF2 :+: NRF2, NRF2 :-: Ferroptosis	_NA_	_NA_		33008584		FOSB
D330028D13RIK	D330028D13Rik	0.502958893	0.000604554		EDN1	Edn1	0.498490755	0.006043124		IFITM3	Ifitm3	1.016780868	0.000179603		ATF3	Activating transcription factor 3	Promotes ferroptosis induced by erastin.	Cell viability assay, transfection, lentiviral infection, qRT-PCR, western blot	Human	ATF3 :-: SLC7A11, SLC7A11 :+: System Xc-, System Xc- :+: GSH, GSH :-: Lipid ROS, Lipid ROS :+: Ferroptosis	Cyclic AMP-dependent transcription factor ATF-3	P18847	ATF3_HUMAN	31273299		GADD45A
REM2	Rem2	0.495851553	0.004887602		8430408G22RIK	8430408G22Rik	0.496411252	0.006297144		IGFBP3	Igfbp3	1.002091873	4.17E-05		ATF4	activating transcription factor 4	We identify ATF4 as differentially expressed in P47 and S47 cells and show that ATF4 can reverse the redox status and rescue metabolism of S47 cells, as well as increase sensitivity to ferroptosis.	_NA_	Human, mice	ATF4 :+: Ferroptosis	_NA_	_NA_		33055209		GADD45B
ANXA2	Anxa2	0.493708358	0.019081739		FOS	Fos	0.492462951	0.001189161		CRG-L1	CRG-L1	0.984850784	0.001842456		ATG13	Autophagy related 13	Knockout of ATG13 greatly reduced the sensitivity of MEFs to ferropotosis, and reconstituting ATG13 back to these cells restored the ferroptosis sensitivity.	Gene knockout	Mice	ATG13 :+: Lipid ROS, Lipid ROS :+: Ferroptosis	Autophagy-related protein 13	O75143	ATG13_HUMAN	27514700		GADD45G
LMNA	Lmna	0.490914915	0.011783218		HSPB1	Hspb1	0.492309617	0.005661523		CD52	Cd52	0.984513599	0.000550733		ATG16L1	Autophagy related 16 like 1	Potential positive regulators of ferroptosis.	RNAi screening	Mice	ATG16L1 :+: Lipid ROS, Lipid ROS :+: Ferroptosis	Autophagy-related protein 16-1	Q676U5	A16L1_HUMAN	27514700		HAS3
MERTK	Mertk	0.488417812	0.021143432		PHLDA3	Phlda3	0.489667837	0.00200637		NFKBIZ	Nfkbiz	0.969760761	0.000333799		ATG3	Autophagy related 3	Potential positive regulators of ferroptosis. Knockout of ATG3 greatly reduced the sensitivity of MEFs to ferropotosis, and reconstituting ATG3 back to these cells restored the ferroptosis sensitivity.	RNAi screening, gene knockout	Mice	ATG3 :+: Lipid ROS, Lipid ROS :+: Ferroptosis	Ubiquitin-like-conjugating enzyme ATG3	Q9NT62	ATG3_HUMAN	27514700		IER5L
MYD116	Myd116	0.486201698	0.025885372		4933439C20RIK	4933439C20Rik	0.483271887	0.001449816		MGLAP	Mglap	0.966161644	0.000138105		ATG4D	Autophagy related 4D cysteine peptidase	Potential positive regulators of ferroptosis.	RNAi screening	Mice	ATG4D :+: Lipid ROS, Lipid ROS :+: Ferroptosis	Cysteine protease ATG4D	Q86TL0	ATG4D_HUMAN	27514700		IRS2
DUSP14	Dusp14	0.480230733	0.019996049		HSPB8	Hspb8	0.478302148	0.002309657		ATP5A1	Atp5a1	0.957373804	0.020000111		ATG5	Autophagy related 5	Knockout or knockdown limited erastin-induced ferroptosis.	shRNA	Human, mice	ATG5 :+: Ferroptosis	Autophagy protein 5	Q9H1Y0	ATG5_HUMAN	27245739		JUN
CDKN2B	Cdkn2b	0.472138033	0.033841917		MERTK	Mertk	0.472418763	0.000529492		PLEK	Plek	0.955490285	0.002434943		ATG7	Autophagy related 7	Knockout or knockdown limited erastin-induced ferroptosis.	shRNA	Human, mice	ATG7 :+: Ferroptosis	Ubiquitin-like modifier-activating enzyme ATG7	O95352	ATG7_HUMAN	27245739		LITAF
1810011O10RIK	1810011O10Rik	0.471357325	0.0110481		AHNAK	Ahnak	0.468947808	0.006482905		PTPRA	Ptpra	0.943859371	0.010261145		ATM	ATM serine/threonine kinase	Essential for ferroptosis. Genetic knockdown and chemical inhibition of ATM both suppress ferroptotic cell death.	siRNA, western blot, nuclear/cytosol fraction, cell viability, cell death, GSH assay, kinome screen, qRT-PCR, immunofluorescence assay	Human	ATM :-: MTF1, MTF1 :+: FTL, MTF1 :+: FTH1, FTL :-: Ferroptosis, FTH1 :-: Ferroptosis	Serine-protein kinase ATM	Q13315	ATM_HUMAN	31320750		LMNA
CCL21C	Ccl21c	0.470079529	0.018411357		SLC2A1	Slc2a1	0.462498733	0.005849955		TRPC4	Trpc4	0.939859618	0.000702604		ATP5MC3	ATP synthase membrane subunit c locus 3	Required in erastin-induced ferroptosis. Silencing of it conferred against erastin-induced ferroptosis.	shRNA screening, qPCR, gene silencing	Human	ATP5MC3 :+: Ferroptosis	ATP synthase F(0) complex subunit C3	P48201	AT5G3_HUMAN	22632970		LY96
PMVK	Pmvk	0.469441881	0.004675155		LY6C	Ly6c	0.46103202	0.010273744		ARG1	Arg1	0.923826206	0.002298082		ATP6V1G2	ATPase H+ transporting V1 subunit G2	Up-regulated (>= 2 fold) in erastin-treated samples.	RNA-seq	Human	Screened	O95670	VATG2_HUMAN	24844246	May promote ferroptosis.		MERTK
6330505N24RIK	6330505N24Rik	0.468381174	0.005773888		BACH1	Bach1	0.449251761	0.002141449		APCDD1	Apcdd1	0.9180126	5.98E-07		AURKA	Aurora kinase A	Inhibition of AURKA or reconstitution of miR-4715-3p inhibited GPX4 and induced cell death, suggesting a link between AURKA and ferroptosis.	qRT-PCR, western blot, lentiviral infection, CellTiter-Glo luminescence assay	Human	Predicted	O14965	AURKA_HUMAN	31740746	May inhibit ferroptosis.		MEST
BMP3	Bmp3	0.466835739	0.001923964		CDKN1A	Cdkn1a	0.4481844	0.005185605		CD53	Cd53	0.912181236	0.005374114		BACH1	BTB domain and CNC homolog 1	Promotes ferroptosis by repressing the transcription of a subset of the erastin-induced protective genes.	Western blotting, qPCR, cell death, labile iron detection, RNA-seq	Mice	BACH1 :+: Lipid ROS, Lipid ROS :+: Ferroptosis	Transcription regulator protein BACH1	O14867	BACH1_HUMAN	31740582		MGLAP
CTCFL	Ctcfl	0.466045253	0.003346899		PIP5K1B	Pip5k1b	0.443401744	0.001426944		CD14	Cd14	0.907872947	0.00213449		BAP1	BRCA1 associated protein 1	Suppresses SLC7A11-mediated cystine uptake and promotes ferroptosis. BAP1 mutants lose their abilities to repress SLC7A11 and to promote ferroptosis.	Flow cytometry, cell viability assay, cell death assay, western blot, gene knockout, lipid peroxidation assay, cystine uptake assay, GSH assay, RT-PCR, ChIP-qPCR, luciferase reporter assay, immunoprecipitation, IHC, ChIP-seq	Human	BAP1 :-: SLC7A11, SLC7A11 :-: Lipid ROS, Lipid ROS :+: Ferroptosis	Ubiquitin carboxyl-terminal hydrolase BAP1	Q92560	BAP1_HUMAN	30202049		MYD116
COQ10B	Coq10b	0.465293986	0.011923257		LMNA	Lmna	0.436080198	0.004794487		VWF	Vwf	0.905513096	0.000250639		BCAT2	branched chain amino acid transaminase 2	Here, by using a high-throughput CRISPR/Cas9-based genetic screen in HepG2 hepatocellular carcinoma cells to search for metabolic proteins inhibiting ferroptosis, we identified a branched-chain amino acid aminotransferase 2 (BCAT2) as a novel suppressor of ferroptosis.	_NA_	Human	BCAT2 :-: Ferroptosis	_NA_	_NA_		33097833		NFIL3
EMP1	Emp1	0.460060877	0.043018524		2310057H16RIK	2310057H16Rik	0.433910651	0.004474908		LYZ	Lyz	0.890583625	0.000299828		BECN1	Beclin 1	Potential positive regulators of ferroptosis.	RNAi screening	Mice	BECN1 :+: Lipid ROS, Lipid ROS :+: Ferroptosis	Beclin-1	Q14457	BECN1_HUMAN	27514700		NFKBIA
ARID5B	Arid5b	0.458457526	0.001627651		TGM2	Tgm2	0.427229574	0.004371816		IDH2	Idh2	0.880316391	0.010001679		BID	BH3 interacting domain death agonist	BID deletion prevents erastin- and glutamate-induced cell death. BID inhibition inhibited erastin-induced ferroptosis.	Cell viability, western blot, CRISPR/Cas9, gene transfection	Mice	BID :+: Ferroptosis	BH3-interacting domain death agonist	P55957	BID_HUMAN	28384611		NFKBIZ
MXI1	Mxi1	0.443469879	0.019303001		IQGAP2	Iqgap2	0.424679855	0.002475248		FCER1G	Fcer1g	0.874815652	0.001831846		BLOC1S5-TXNDC5	BLOC1S5-TXNDC5 readthrough (NMD candidate)	Down-regulated (>= 2 fold) in erastin-treated samples.	RNA-seq	Human	Screened	_NA_		24844246	MUTED-TXNDC5 in article. May inhibit ferroptosis.		NPN3
PER2	Per2	0.441285456	0.006072317		NANOS2	Nanos2	0.422141289	0.006282881		2210412K09RIK	2210412K09Rik	0.872392533	0.004701146		BNIP3	BCL2 interacting protein 3	Expression was upregulated during ferroptosis induced by erastin or RSL3.	RT-qPCR, cell viability	Human	Deduced	Q12983	BNIP3_HUMAN	24439385	May promote ferroptosis.		PDCD1LG1
TRIM47	Trim47	0.439895376	0.003449757		AGT	Agt	0.418994801	0.009747881		GJB6	Gjb6	0.862261765	0.001576835		BRD2	bromodomain containing 2	Inhibition of BET and the proteasome triggers ferroptosis cell death.	_NA_	Human	BRD2 :-: Ferroptosis	Bromodomain-containing protein 2	P25440	BRD2_HUMAN	32937365		PMP22
EIF4EBP1	Eif4ebp1	0.433391371	0.020908239		RIN1	Rin1	0.418917111	0.004649593		RAB32	Rab32	0.860916412	0.001005618		BRD3	bromodomain containing 3	Inhibition of BET and the proteasome triggers ferroptosis cell death.	_NA_	Human	BRD3 :-: Ferroptosis	Bromodomain-containing protein 3	Q15059?(BRD3_HUMAN		32937365		PPP1R3C
PPP1R3C	Ppp1r3c	0.432605081	0.010537074		MVP	Mvp	0.41524096	0.003531932		MYL6	Myl6	0.857935455	6.04E-06		BRD4	Bromodomain containing 4	Inhibition induces ferroptosis.	Cell proliferation assay, migration and invasion assays, RT-PCR, western blot, immunohistochemistry, iron assay	Human	BRD4 :-: Ferritinophagy, Ferritinophagy :+: Lipid ROS, Lipid ROS :+: Ferroptosis	Bromodomain-containing protein 4	O60885	BRD4_HUMAN	30988278		RABGGTB
CDKN1A	Cdkn1a	0.429438145	0.016419568		VIL2	Vil2	0.415083016	0.014801415		AGT	Agt	0.848025136	0.024366511		BRD7	bromodomain containing 7	Upregulated BRD7 expression contributes to HSC ferroptosis.	_NA_	Human, mice	BRD7 :+: Lipid ROS, Lipid ROS :+: Ferroptosis, BRD7 :-: GSH, GSH :-: Ferroptosis	Bromodomain-containing protein 7	Q9NPI1	BRD7_HUMAN	32863216		RASL11A
JMJD1A	Jmjd1a	0.428652416	0.002896641		PMP22	Pmp22	0.413834724	0.003618784		MXI1	Mxi1	0.84210822	0.026411322		BRDT	bromodomain testis associated	Inhibition of BET and the proteasome triggers ferroptosis cell death.	_NA_	Human	BRDT :-: Ferroptosis	Bromodomain testis-specific protein	Q58F21	BRDT_HUMAN	32937365		RASL11B
2310042D19RIK	2310042D19Rik	0.427349593	0.002475481		SURF5	Surf5	0.412992209	0.004830723		SLC2A1	Slc2a1	0.841672706	0.001945318		BRPF1	bromodomain and PHD finger containing 1	_NA_	_NA_	Human	BRPF1 :+: Ferroptosis	_NA_	_NA_		32939090		RGS16
A930005I04RIK	A930005I04Rik	0.425271334	0.016603333		JUND1	Jund1	0.40648087	0.005113279		HIST1H2BF	Hist1h2bf	0.841622785	0.000116308		CA9	Carbonic anhydrase 9	Inhibition induces ferroptosis.	qRT-PCR, western blot, cell viability assay, siRNA, ROS detection	Human	CA9 :-: Ferroptosis	Carbonic anhydrase 9	Q16790	CAH9_HUMAN	31442913		RHOJ
MS4A6D	Ms4a6d	0.420766992	0.042397843		PDLIM1	Pdlim1	0.405650065	0.007002645		5730555F13RIK	5730555F13Rik	0.840084431	0.000877712		CAPG	Capping actin protein, gelsolin like	Downregulated in cells treated with ferroptosis inducer erastin. Suppresses ferroptosis possibly in a GSH-dependent manner.	Tandem mass tags, RNA-seq, DNase-seq, qPCR, Western blot, IHC	Human	Deduced	P40121	CAPG_HUMAN	31108460	May inhibit ferroptosis.		SERTAD1
DTR	Dtr	0.41653169	0.012693742		CD14	Cd14	0.405442825	0.006168863		CYBA	Cyba	0.831450651	0.000611804		CARS1	Cysteinyl-tRNA synthetase 1	Required for ferroptosis in diverse cell contexts. Knockdown of CARS inhibited erastin-induced death by preventing the induction of lipid reactive oxygen species, without altering iron homeostasis.	siRNA screen, shRNA, western blot, cell viability	Human, rat	CARS1 :-: Transsulfuration pathway, Transsulfuration pathway :-: Ferroptosis	Cysteine--tRNA ligase	P49589	SYCC_HUMAN	26184909		SESN1
ELOVL5	Elovl5	0.416138484	0.007756414		PTTG1IP	Pttg1ip	0.395584571	0.004030759		OCIL	Ocil	0.830950707	0.000630012		CAV1	Caveolin 1	Cav-1 deficiency aggravated ferroptosis. Short hairpin RNA of Cav-1 promoted ferroptosis, which was ameliorated by Cav-1 overexpression.	Immunofluorescence, western blot, ROS detection	Human, mice	CAV-1 :+: xCT, xCT :+: GPX4, GPX4 :-: Ferroptosis, CAV-1 :-: RNS, RNS :+: Ferroptosis	Caveolin-1	Q03135	CAV1_HUMAN	31877357		SLC1A2
CCL21B	Ccl21b	0.414623646	0.038139604		MSN	Msn	0.393014984	0.004229299		SPARCL1	Sparcl1	0.829870762	0.022216733		CBS	Cystathionine beta-synthase	Inhibition triggers ferroptosis in hepatocellular carcinoma.	Cell viability, western blotting, LC/ESI-MS/MS, flow cytometry, xenograft mice	Human, mice	CBS :-: Ferroptosis	Cystathionine beta-synthase	P35520	CBS_HUMAN	30258181		SLC2A1
SLC19A2	Slc19a2	0.41281982	0.016797143		SAT1	Sat1	0.390648635	0.011806554		LGALS1	Lgals1	0.82392961	0.000144723		CD44	CD44 molecule (Indian blood group)	Knockdown sensitizes cells to ferroptosis.	Western blot, siRNA, cell death	Human	CD44 :+: SLC7A11, SLC7A11 :-: Ferroptosis	CD44 antigen	P16070	CD44_HUMAN	30709928		SOCS3
RASL11B	Rasl11b	0.411052949	0.048514761		ELTD1	Eltd1	0.386888824	0.005774993		HIST2H2AB	Hist2h2ab	0.823404141	0.000171047		CD82	CD82 molecule	This study identified that the high expression of the KAI1 gene promoted the occurrence of ferroptosis in PC cells through its extensive effect on FPN and GPX4.	western blotting, cck-8, flow cytometry	Human	KAI1 :+: Ferroptosis				33655331		TIMP4
2700081O15RIK	2700081O15Rik	0.408841925	0.003416534		BID3	Bid3	0.386223235	0.006414121		TLR2	Tlr2	0.819774065	0.000140636		CDCA3	cell division cycle associated 3	_NA_	_NA_	Human	CDCA3 :+: Ferroptosis	_NA_	_NA_		32939090		TMEM166
IDI1	Idi1	0.397646929	0.029445858		YRDC	Yrdc	0.3840963	0.004522667		CD68	Cd68	0.815475226	0.002681175		CDH1	cadherin 1	CDH1 silencing or ZEB1 overexpression increased the susceptibility to ferroptosis, whereas CDH overexpression or ZEB1 silencing decreased the susceptibility, in vitro and in vivo.	_NA_	Human, mice	CDH1 :-: Ferroptosis	_NA_	_NA_		32896720		TNFRSF12A
PDZRN3	Pdzrn3	0.395177688	0.023051143		DND1	Dnd1	0.379854274	0.006501867		IDB1	Idb1	0.81318879	0.000122456		CDKN1A	Cyclin dependent kinase inhibitor 1A	Required to to suppress ferroptosis.	CRISPR, shRNA, immunoblotting, cell-cycle profile, cell death quantification	Human	CDKN1A :+: GSH, GSH :-: Lipid ROS, Lipid ROS :+: Ferroptosis	Cyclin-dependent kinase inhibitor 1	P38936	CDN1A_HUMAN	29346757		UNC5C
PGLYRP1	Pglyrp1	0.394386318	0.026437163		RPS15A	Rps15a	0.379725622	0.013026341		CTSZ	Ctsz	0.80449584	0.000340872		CDKN2A	Cyclin dependent kinase inhibitor 2A	Combination of ARF induction and ROS treatment induced ferroptotic cell death. Knockdown of endogenous ARF protected cells from ROS-induced cell death.	RNAi, immunoblot, phase-contrast image, cell death quantification	Human, mice	CDKN2A :-: NFE2L2, NFE2L2 :+: SLC7A11, SLC7A11 :-: Ferroptosis, CDKN2A :+: p53, p53 :-: SLC7A11, SLC7A11 :-: Ferroptosis	Cyclin-dependent kinase inhibitor 2A	P42771	CDN2A_HUMAN	28985506		VCL
STARD4	Stard4	0.393616687	0.009498793		PNPLA2	Pnpla2	0.372210031	0.010531523		PTMS	Ptms	0.803118695	8.43E-05		CDO1	Cysteine dioxygenase type 1	CDO1 suppression contributes to ferroptosis resistance.	siRNA, western blot, MTT assay	Human	CDO1 :-: GPX4, GPX4 :-: Ferroptosis	Cysteine dioxygenase type 1	Q16878	CDO1_HUMAN	29144989		WBP5
4932409I22RIK	4932409I22Rik	0.391243741	0.008999015		IFNA13	Ifna13	0.371994831	0.00401847		C1QA	C1qa	0.800537244	0.000686536		CEBPG	CCAAT enhancer binding protein gamma	Up-regulated (>= 2 fold) in erastin-treated samples.	RNA-seq	Human	Screened	P53567	CEBPG_HUMAN	24844246	May promote ferroptosis.		1810009M01RIK
SLC25A4	Slc25a4	0.389331539	0.013123048		1190002C06RIK	1190002C06Rik	0.371689735	0.017513772		HTRA1	Htra1	0.797244922	0.004995426		CGAS	cyclic GMP-AMP synthase	The CGAS-STING1 pathway promotes zalcitabine-induced ferroptosis.	_NA_	Human	CGAS :+: MDA, MDA :+: Ferroptosis	Cyclic GMP-AMP synthase	Q8N884	CGAS_HUMAN	32186434		2410008K03RIK
IER5L	Ier5l	0.387236678	0.024262363		SMOX	Smox	0.368193349	0.009593879		STMN4	Stmn4	0.795044874	4.90E-05		CHAC1	ChaC glutathione specific gamma-glutamylcyclotransferase 1	CHAC1 degradation of GSH might enhance cystine-starvation-induced cell death.	Western blot, real-time PCR, cell viability assay, siRNA, GSH assay kit	Human	CHAC1 :-: GSH, GSH :-: Ferroptosis	Glutathione-specific gamma-glutamylcyclotransferase 1	Q9BUX1	CHAC1_HUMAN	29383104		2610028H24RIK
HPS5	Hps5	0.383557909	0.011152988		GJB6	Gjb6	0.367596296	0.004673761		SDC4	Sdc4	0.79435558	0.006077063		CHMP5	Charged multivesicular body protein 5	Ferroptosis activators increase ESCRT-III subunits (e.g., CHMP5 and CHMP6). Knockdown of CHMP5 or CHMP6 sensitizes human cancer cells to ferroptosis.	RNAi, western blot, iron, malondialdehyde and cytotoxicity assays	Human, mice	CHMP5 :-: Ferroptosis	Charged multivesicular body protein 5	Q9NZZ3	CHMP5_HUMAN	31761326		2610318G18RIK
CNN3	Cnn3	0.379215513	0.010182014		MAEA	Maea	0.365241415	0.010496943		NEUROD1	Neurod1	0.790377435	0.006341136		CHMP6	Charged multivesicular body protein 6	Ferroptosis activators increase ESCRT-III subunits (e.g., CHMP5 and CHMP6). Knockdown of CHMP5 or CHMP6 sensitizes human cancer cells to ferroptosis.	RNAi, western blot, iron, malondialdehyde and cytotoxicity assays	Human, mice	CHMP6 :-: Ferroptosis	Charged multivesicular body protein 6	Q96FZ7	CHMP6_HUMAN	31761326		2810439M11RIK
RNF2	Rnf2	0.378849917	0.014030851		LRG1	Lrg1	0.364551321	0.009993543		LOC667250	LOC667250	0.785502052	0.025633706		CHP1	calcineurin like EF-hand protein 1	_NA_	_NA_	Human	CHP1 :+: Ferroptosis	_NA_	_NA_		32939090		AA792892
DNCLIC1	Dnclic1	0.377886858	0.034394097		DBPHT2	Dbpht2	0.363132852	0.013189222		CCDC124	Ccdc124	0.777468606	4.75E-05		CISD1	CDGSH iron sulfur domain 1	Genetic inhibition of CISD1 contributes to erastin-induced ferroptosis. Stabilization of the iron sulfur cluster of CISD1 inhibits ferroptosis.	Cytotoxicity assays, western blot, q-PCR, RNAi	Human	CISD1 :-: Mitochondrial lipid ROS, Mitochondrial lipid ROS :+: Ferroptosis	CDGSH iron-sulfur domain-containing protein 1	Q9NZ45	CISD1_HUMAN	27510639		ACTR10
INSIG1	Insig1	0.377536171	0.01124376		1110049F12RIK	1110049F12Rik	0.362035399	0.024509093		ALDOC	Aldoc	0.776537208	0.003383536		CISD2	CDGSH iron sulfur domain 2	Overexpression conferred resistance to ferroptosis. Inhibition blocked resistance to ferroptotic cell death.	Cell viability and death assay, GSH and ROS levels and lipid peroxidation assays, RNAi, gene transfection, immunoblotting	Human	CISD2 :-: Lipid ROS, Lipid ROS :+: Ferroptosis	CDGSH iron-sulfur domain-containing protein 2	Q8N5K1	CISD2_HUMAN	29928961		AKAP8L
SC4MOL	Sc4mol	0.373191323	0.010344907		ADMR	Admr	0.361583105	0.010522418		ZFP322A	Zfp322a	0.774854343	0.006051335		CP	ceruloplasmin	Ceruloplasmin suppresses ferroptosis by regulating iron homeostasis in hepatocellular carcinoma cells.	_NA_	Human	CP :-: Fe2+, Fe2+ :+: Ferroptosis, CP :-: Lipid ROS, Lipid ROS :+: Ferroptosis	Ceruloplasmin	P00450	CERU_HUMAN	32283255		ALDOC
SC5D	Sc5d	0.371777771	0.007349912		RNF126	Rnf126	0.360904491	0.005549988		2700081O15RIK	2700081O15Rik	0.773613584	0.001638406		CS	Citrate synthase	Required in erastin-induced ferroptosis. Silencing of it conferred against erastin-induced ferroptosis.	shRNA screening, qPCR, gene silencing	Human	CS :+: Ferroptosis	Citrate synthase	O75390	CISY_HUMAN	22632970		ANXA5
PPAT	Ppat	0.367438025	0.019614848		MOCS1	Mocs1	0.360718977	0.01185906		MSR2	Msr2	0.771776532	0.00191792		CTSB	cathepsin B	Cathepsin B is an executioner of ferroptosis	_NA_	_NA_	CTSB :+: Ferroptosis	_NA_	_NA_		33340545		APOD
HK2	Hk2	0.365395272	0.025006388		DOK3	Dok3	0.358753869	0.01072984		ARPC1B	Arpc1b	0.760081154	0.002224945		CXCL2	C-X-C motif chemokine ligand 2	Down-regulated upon Fer-1 appearance	Real-time quantitative RT-PCR	Mice	Deduced	P19875	CXCL2_HUMAN	25385600	May promote ferroptosis.		ARPC1B
ATF4	Atf4	0.362599695	0.045814882		CCL21B	Ccl21b	0.357007683	0.013759839		C1QG	C1qg	0.753635492	0.003421298		CYB5R1	cytochrome b5 reductase 1	The oxidoreductases POR and CYB5R1 are required for ferroptosis. Genetic knockout of POR and CYB5R1 decreases cellular hydrogen peroxide generation, preventing lipid peroxidation and ferroptosis.	shRNA, gene expression	Human	CYB5R1 :+: hydrogen peroxide, hydrogen peroxide :+: PUFA peroxidation, PUFA peroxidation :+: Ferroptosis	_NA_	_NA_		33321093		BC005537
PHF13	Phf13	0.353686976	0.011254244		CCL3	Ccl3	0.356055483	0.02517653		GSTM1	Gstm1	0.75293808	0.003228566		CYBB	Cytochrome b-245 beta chain	Suppresses erastin-induced ferroptosis when inhibited by inhibitor.	Inhibition test by diphenylene iodonium (DPI).	Human	CYBB :+: Ferroptosis	Cytochrome b-245 heavy chain	P04839	CY24B_HUMAN	22632970		BC055107
SAT1	Sat1	0.351514252	0.032165747		SERPINA3G	Serpina3g	0.355817654	0.012478309		SFXN5	Sfxn5	0.748109605	0.000318845		CYP4F8	cytochrome P450 family 4 subfamily F member 8	_NA_	_NA_	Human	CYP4F8 :+: Ferroptosis	_NA_	_NA_		32939090		C1QA
CYP51	Cyp51	0.348641397	0.024880139		SDPR	Sdpr	0.354673454	0.020704434		DHRS1	Dhrs1	0.746570146	0.000747886		DAZAP1	DAZ associated protein 1	Furthermore, DAZAP1 significantly reduced cellular sensitivity to sorafenib (SF), which had been proven to be an inducer of ferroptosis by targeting the system Xc?.	_NA_	_NA_	(DAZAP1/SLC7A11) :-: Ferroptosis	DAZ-associated protein 1	Q96EP5	DAZP1_HUMAN	33358859		C1QB
SDCBP	Sdcbp	0.345551965	0.031046976		MDM2	Mdm2	0.352673347	0.007110172		LYZS	Lyzs	0.745548872	0.001141895		DCAF7	DDB1 and CUL4 associated factor 7	_NA_	_NA_	Human	DCAF7 :+: Ferroptosis	_NA_	_NA_		32939090		C1QG
KLHL7	Klhl7	0.34430956	0.02218554		GNA13	Gna13	0.348518553	0.009691353		2310075A12RIK	2310075A12Rik	0.745356183	0.033928266		DDIT3	DNA damage inducible transcript 3	Up-regulated (>= 2 fold) in erastin-treated samples.	RNA-seq	Human	Screened	P0DPQ6	DT3UO_HUMAN	24844246	May promote ferroptosis.		CCL12
EMD	Emd	0.344218624	0.039298887		IGFBP6	Igfbp6	0.346701195	0.009375404		MC4R	Mc4r	0.745264121	0.000183861		DDIT4	DNA damage inducible transcript 4	Up-regulated (>= 2 fold) in erastin-treated samples.	RNA-seq	Human	Screened	Q9NX09	DDIT4_HUMAN	24844246	May promote ferroptosis.		CD52
DUSP4	Dusp4	0.34308947	0.018157869		9130006A14RIK	9130006A14Rik	0.344860138	0.009737056		SSBP2	Ssbp2	0.744688793	0.000182784		DECR1	2,4-dienoyl-CoA reductase 1	Collectively, these results suggest that DECR1 expression protect cells from oxidative stress and that DECR1 knockdown-induced cell death is primarily mediated by induction of ferroptosis.	_NA_	Human	DECR1 :-: Lipid ROS, Lipid ROS :+: Ferroptosis	2,4-dienoyl-CoA reductase [(3E)-enoyl-CoA-producing], mitochondrial	Q16698	DECR_HUMAN	32686647		CDKN2D
IRS2	Irs2	0.339063924	0.0444901		C1QB	C1qb	0.342149643	0.019452912		SOAT1	Soat1	0.744076837	0.001395746		DLD	dihydrolipoamide dehydrogenase	DLD links to ferroptosis induced by cystine deprivation or import inhibition. DLD gene silencing caused a significant reduction in cellular and lipid ROS levels induced by cystine deprivation but did not change intracellular GSH contents.	_NA_	Human	DLD :+: Lipid ROS, Lipid ROS :+: Ferroptosis	Dihydrolipoyl dehydrogenase, mitochondrial	P09622	DLDH_HUMAN	31931284		CLIC1
2310006J04RIK	2310006J04Rik	0.338887331	0.048639546		XRN1	Xrn1	0.337268346	0.010813103		HSPB3	Hspb3	0.742725354	0.000688837		DNAJB6	DnaJ heat shock protein family (Hsp40) member B6	Promotes ferroptosis in esophageal squamous cell carcinoma.	Western blot, immunohistochemistry,lentivirus infection, colony-forming, RT?qPCR, CCK-8, transwell and mouse xenograft assays	Human, mice	DNAJB6 :-: GPX4, GPX4 :-: Ferroptosis	DnaJ homolog subfamily B member 6	O75190	DNJB6_HUMAN	31701262		COQ7
ING1L	Ing1l	0.338833808	0.018643056		RFX2	Rfx2	0.334266921	0.019520229		SEPP1	Sepp1	0.73937075	0.02520343		DPP4	Dipeptidyl peptidase 4	Required for ferroptosis in TP53-deficient CRC cells.	Cell death, RNAi, western blot, enzyme activity	Human, mice	DPP4 :+: Lipid ROS, Lipid ROS :+: Ferroptosis	Dipeptidyl peptidase 4	P27487	DPP4_HUMAN	28813679		CTSZ
EN2	En2	0.338226691	0.022496323		1500004A08RIK	1500004A08Rik	0.333581178	0.013093277		HIST1H2BH	Hist1h2bh	0.733953833	0.000222102		DRD4	Dopamine receptor D4	Antiferroptotic dopamine suppressed dopamine receptor D4 protein degradation. Ferroptotic erastin promotes DRD4 protein degradation.	Western blot, Q-PCR	Human	Deduced	P21917	DRD4_HUMAN	27793671	May inhibit ferroptosis.		CXCL1
NSBP1	Nsbp1	0.334384236	0.021865053		GPR84	Gpr84	0.33305862	0.014677371		TGM2	Tgm2	0.730543998	0.004657599		DRD5	Dopamine receptor D5	Ferroptotic erastin induces DRD5 gene expression in ferroptosis.	Western blot, Q-PCR	Human	Deduced	P21918	DRD5_HUMAN	27793671	May promote ferroptosis.		CXCL4
2410129H14RIK	2410129H14Rik	0.334298933	0.039411306		CLP1	Clp1	0.332313617	0.013942863		1810009M01RIK	1810009M01Rik	0.727431671	0.00958883		DUOX1	Dual oxidase 1	Suppresses erastin-induced ferroptosis when inhibited by inhibitor.	Inhibition test by diphenylene iodonium (DPI).	Human	DUOX1 :+: Ferroptosis	Dual oxidase 1	Q9NRD9	DUOX1_HUMAN	22632970		CYP2B20
BBS5	Bbs5	0.332044304	0.014765326		TUBA6	Tuba6	0.327281025	0.030157155		CXCL4	Cxcl4	0.724650088	0.008172045		DUOX2	Dual oxidase 2	Suppresses erastin-induced ferroptosis when inhibited by inhibitor.	Inhibition test by diphenylene iodonium (DPI).	Human	DUOX2 :+: Ferroptosis	Dual oxidase 2	Q9NRD8	DUOX2_HUMAN	22632970		D7WSU128E
A930008A22RIK	A930008A22Rik	0.330723202	0.026139433		OCIAD2	Ociad2	0.327183171	0.025157059		HSPE1	Hspe1	0.724018285	0.015231484		DUSP1	Dual specificity phosphatase 1	Expression was upregulated during ferroptosis induced by erastin or RSL3.	RT-qPCR, cell viability	Human	Deduced	P28562	DUS1_HUMAN	24439385	May promote ferroptosis.		DHRS1
ABHD2	Abhd2	0.329633492	0.026081814		IRS2	Irs2	0.326143016	0.012516423		BC005537	BC005537	0.723506618	0.000916244		EGFR	Epidermal growth factor receptor	Cell death in activated EGFR mutant cells occurs by ferroptosis. Inhibiting EGFR and MAPK signaling rescued cell viability following cystine withdrawal.	Fluorescence-activated cell sorting (FACS) analysis, cell viability	Human	EGFR :+: MAPK, MAPK :+: Ferroptosis	Epidermal growth factor receptor	P00533	EGFR_HUMAN	28297659		EG433016
BC022687	BC022687	0.32755968	0.037609644		PRKCDBP	Prkcdbp	0.322261188	0.048186953		VAV1	Vav1	0.721314858	0.001884736		EGLN2	Egl-9 family hypoxia inducible factor 2	Inhibiting EGLN2 activation diminished ferroptotic tumor cell death.	Cytotoxicity assays, western blot, immunoprecipitation, RNA interference, gene transfection, qPCR, MDA assay	Human, mice	EGLN2 :-: HIF1A, HIF1A :-: Lipid ROS, Lipid ROS :+: Ferroptosis	Egl nine homolog 2	Q96KS0	EGLN2_HUMAN	31355331		EIF4G2
SLC20A1	Slc20a1	0.325611588	0.031658528		SSFA2	Ssfa2	0.321329256	0.01740733		IDB3	Idb3	0.720134799	0.002108819		EIF2AK4	Eukaryotic translation initiation factor 2 alpha kinase 4	CHAC1 degradation of GSH enhances cystine-starvation-induced ferroptosis through the activated GCN2-eIF2 alpha-ATF4 pathway.	Western blot, real-time PCR, cell viability assay, siRNA, GSH assay kit	Human	Deduced	Q9P2K8	E2AK4_HUMAN	29383104	GCN2 in article. May promote ferroptosis.		F13A1
ZFP711	Zfp711	0.322548588	0.022700741		2810442O16RIK	2810442O16Rik	0.321241501	0.01210487		CAV1	Cav1	0.717191947	0.000269565		EIF2S1	eukaryotic translation initiation factor 2 subunit alpha	Phosphorylated in erastin-treated sample.	Western blot	Human	Deduced	P05198	IF2A_HUMAN	24844246	eIF2alpha in article. May promote ferroptosis.		FBXO2
LSS	Lss	0.322434158	0.023552997		UPP1	Upp1	0.320511683	0.024988249		ANXA2	Anxa2	0.715694787	0.000890754		ELAVL1	ELAV like RNA binding protein 1	ELAVL1 siRNA led to ferroptosis resistance, whereas ELAVL1 plasmid contributed to classical ferroptotic events.	Immunohistochemistry, hydroxyproline assay, immunofluorescence, cell viability assay, western blot, qPCR, iron assay, ROS assay, RNAi	Human, mice	ELAVL1 :+: Ferroptosis	ELAV-like protein 1	Q15717	ELAV1_HUMAN	30081711		FCER1G
B130017I01RIK	B130017I01Rik	0.321471074	0.029572803		ST6GAL1	St6gal1	0.320400421	0.024136899		DOK5	Dok5	0.71226269	0.000209581		ELOVL5	ELOVL fatty acid elongase 5	Biochemical and lipidomics analyses support the hypothesis that ELOVL5 and FADS1 are required to maintain intracellular levels of AA and AdA and promote ferroptosis.	Cysteine/Methionine Deprivation, Western Blotting, LC-MS/MS	Human	ELOVL5 :+: Arachidonic acid, Arachidonic acid :+: Ferroptosis	_NA_	_NA_		33288688		FCGR3
MGC99845	MGC99845	0.321146205	0.037622922		USP19	Usp19	0.318014766	0.026809857		SERF1	Serf1	0.71198076	0.001563549		EMC2	ER membrane protein complex subunit 2	Required in erastin-induced ferroptosis. Silencing of it conferred against erastin-induced ferroptosis.	shRNA screening, qPCR, gene silencing	Human	EMC2 :+: Ferroptosis	ER membrane protein complex subunit 2	Q15006	EMC2_HUMAN	22632970		FCRL3
HSD17B12	Hsd17b12	0.31568232	0.036545904		GM1698	Gm1698	0.317694029	0.025073375		SAA3	Saa3	0.7098515	0.003585441		ENPP2	Ectonucleotide pyrophosphatase/phosphodiesterase 2	Overexpression modestly promotes migration and proliferation and significantly inhibits erastin-induced ferroptosis.	Cell viability assay, qRT-PCR, western blot, ROS measurement, ELISA	Rat	ENPP2 :-: Ferroptosis	Ectonucleotide pyrophosphatase/phosphodiesterase family member 2	Q13822	ENPP2_HUMAN	29551679		FYB
ARIH1	Arih1	0.315247578	0.034703025		VDRIP	Vdrip	0.317545645	0.029079451		HIST1H2BK	Hist1h2bk	0.709491604	0.000598062		EPAS1	Endothelial PAS domain protein 1	A driver of ferroptosis susceptibility. Ablation reduced susceptibility to ferroptosis.	CRISPR, sgRNA, shRNA, immunoblot, cell viability, western blot	Mice	EPAS1 :+: HILPDA, EPAS1 :+: PLIN2, HILPDA :+: PUFA, PLIN2 :+: PUFA, PUFA :+: PUFA-phospholipid hydroperoxides, PUFA-phospholipid hydroperoxides :+: Ferroptosis	Endothelial PAS domain-containing protein 1	Q99814	EPAS1_HUMAN	30962421		GDAP1L1
PTX3	Ptx3	0.314554355	0.030798253		HMGB2	Hmgb2	0.317505675	0.040040494		DAB2	Dab2	0.708080163	0.000590259		EPT1	_NA_	_NA_	_NA_	Human	EPT1 :+: Ferroptosis	_NA_	_NA_		32939090		GDI3
SOX9	Sox9	0.309448803	0.026301282		ACVR2B	Acvr2b	0.317309417	0.015580745		ITIH2	Itih2	0.707221275	0.000675015		FADS1	fatty acid desaturase 1	Biochemical and lipidomics analyses support the hypothesis that ELOVL5 and FADS1 are required to maintain intracellular levels of AA and AdA and promote ferroptosis.	Cysteine/Methionine Deprivation, Western Blotting, LC-MS/MS	Human	FADS1 :+: Arachidonic acid, Arachidonic acid :+: Ferroptosis	_NA_	_NA_		33288688		GFAP
AK4	Ak4	0.308247624	0.026473184		USP7	Usp7	0.31474891	0.020484509		CLK1	Clk1	0.705703997	0.00053895		FADS2	Fatty acid desaturase 2	Depletion of the SCD1 and FADS2 metabolic genes induces ferroptosis.	shRNA, RT-qPCR, MTT assay, total iron detection, lipid ROS detection	Human	FADS2 :-: Ferroptosis	Acyl-CoA 6-desaturase	O95864	FADS2_HUMAN	28900510		GLYCAM1
PCP2	Pcp2	0.308233015	0.04497519		2610207I05RIK	2610207I05Rik	0.312789825	0.026540039		H19	H19	0.705486885	0.002608553		FANCD2	FA complementation group D2	Inhibits erastin-induced ferroptosis. Plays a novel role in the negative regulation of ferroptosis.	Cell viability assay, Q-PCR, western blot, iron assay, lipid peroxidation assay, glutathione assay	Mice	FANCD2 :-: Ferroptosis	Fanconi anemia group D2 protein	Q9BXW9	FACD2_HUMAN	27773819		GPT2
RSRC2	Rsrc2	0.306537936	0.048203037		C330005L02RIK	C330005L02Rik	0.31179775	0.02026207		EN2	En2	0.70505085	0.001271165		FAR1	fatty acyl-CoA reductase 1	Genome-wide CRISPR screens identify peroxisome components as contributors to ferroptosis susceptibility.	_NA_	Human	FAR1 :+: PUFA-ePLs, PUFA-ePLs :+: Ferroptosis	_NA_	_NA_		32939090		GSTM1
HRBL	Hrbl	0.305892613	0.028858664		PPM1K	Ppm1k	0.311535475	0.020447209		MT2	Mt2	0.704729553	0.004255882		FBW7	F-box and WD repeat domain containing 7	Results revealed that FBW7 regulated lipid peroxidation and promoted ferroptosis, a non-apoptotic form of cell death.	Cell viability and cell death, siRNA, Western blot, qPCR, ChIP, MDA and GSH/GSSG assay	Human	FBW7 :-: (NR4A1/SCD1), (NR4A1/SCD1) :+: SCD1, SCD1 :-: Ferroptosis	_NA_	_NA_		33271455		HAX1
HECA	Heca	0.30507056	0.042419302		C630029K18RIK	C630029K18Rik	0.311265299	0.022856672		GPNMB	Gpnmb	0.703326092	0.002153414		FBXW7	F-box and WD repeat domain containing 7	FBXW7 plasmid induces ferroptosis.	Cell viability, lipid peroxidation, iron, GSH and ROS assays, western blot, RT-PCR, RNA-seq	Human, mice	FBXW7 :+: Ferroptosis	F-box/WD repeat-containing protein 7	Q969H0	FBXW7_HUMAN	31679460		HEXA
BDNF	Bdnf	0.304032343	0.036533023		FKBP5	Fkbp5	0.311204494	0.031621789		KHDRBS3	Khdrbs3	0.700602591	0.000373263		FH	Fumarate hydratase	FH inactivation (FH-/- ) proves synthetic lethal with inducers of ferroptosis. FH-/- sensitizes cells to multiple ferroptosis inducers.	CRISPR/Cas9, sgRNA, cell viability assay, immunoblotting, qPCR,	Human	FH :+: GPX4, GPX4 :-: Ferroptosis	Fumarate hydratase	P07954	FUMH_HUMAN	29917289		HTRA1
GM644	Gm644	-0.300488545	0.03791067		SLC35A3	Slc35a3	0.310697247	0.020025826		GLYCAM1	Glycam1	0.699970189	0.000438816		FLT3	Fms related tyrosine kinase 3	Inhibitor blocked ferroptotic cell death.	Cell survival assays	Mice	FLT3 :+: Lipid ROS, Lipid ROS :+: Ferroptosis	Receptor-type tyrosine-protein kinase FLT3	P36888	FLT3_HUMAN	24739485		IER3
RHOX8	Rhox8	-0.30080673	0.021175736		TLR2	Tlr2	0.310568819	0.018757986		IFI30	Ifi30	0.698913227	0.000491402		FNDC5	fibronectin type III domain containing 5	Serum irisin levels are decreased and negatively correlated with disease severity in patients with sepsis, and irisin treatment suppresses ferroptosis and restores mitochondrial function in experimental sepsis.	_NA_	Human, mice	Irisin :-: Ferroptosis	_NA_	_NA_		32997405		IFI30
4930403C10RIK	4930403C10Rik	-0.300850109	0.022629912		ZFP99	Zfp99	0.309982655	0.020572113		BC021523	BC021523	0.697294893	0.010994589		FTH1	Ferritin heavy chain 1	Knockdown of p62, quinone oxidoreductase�\1, heme oxygenase�\1, and ferritin heavy chain�\1 by RNA interference in HCC cells promoted ferroptosis in response to erastin and sorafenib.	qRT�\PCR, RNA interference	Human, mice	FTH1 :-: Ferroptosis	Ferritin heavy chain	P02794	FRIH_HUMAN	26403645		KIF2B
PDE4DIP	Pde4dip	-0.301104755	0.048012777		MRPL9	Mrpl9	0.309134395	0.01887988		MGST1	Mgst1	0.695625758	0.007484627		FTL	ferritin light chain	Ferritin upregulation prevents ferroptosis by mediating P53 and SLC7A11 expression.	_NA_	Rat	FTL :-: p53, FTL :-: SLC7A11, p53 :+: Ferroptosis, SLC7A11 :+: Ferroptosis	_NA_	_NA_		33333054		LATS2
MAB21L2	Mab21l2	-0.301280467	0.028732671		SFRP1	Sfrp1	0.30786362	0.034295479		P2RY6	P2ry6	0.694572073	0.004708668		FTMT	Ferritin mitochondrial	Overexpression significantly inhibited erastin-induced ferroptosis.	Cell viability assay, western blot	Mice, fly	FTMT :-: Labile iron pool, Labile iron pool :+: Ferroptosis	Ferritin	Q8N4E7	FTMT_HUMAN	28066232		LCN2
4933411K20RIK	4933411K20Rik	-0.301367898	0.031382011		SLC2A3	Slc2a3	0.307666282	0.025507754		GPC2	Gpc2	0.693826507	0.000950161		FXN	frataxin	Most importantly, frataxin deficiency enhanced ferroptosis driven by ethanol via evaluating the levels of lactate dehydrogenase, cell morphological changes, mitochondrial labile iron pool, and lipid peroxidation. Conversely, restoring frataxin alleviated the sensitivity to ferroptosis. In addition, frataxin overexpression mitigated the sensitivity of ethanol-induced ferroptosis in HepG2CYP2E1+/+.	_NA_	Human	FXN :-: Lipid ROS, Lipid ROS :+: Ferroptosis	_NA_	_NA_		33017621		LOH11CR2A
NDUFB10	Ndufb10	-0.302930426	0.03911431		0610009M14RIK	0610009M14Rik	0.306810035	0.026887055		LRRC59	Lrrc59	0.690544085	7.67E-05		FZD7	frizzled class receptor 7	Conversely, FZD7 overexpression induced increased GPX4 mRNA and protein expression levels. FZD7 Marks a Cell Population Susceptible to GPX4 Inhibitors.	_NA_	Human, mice	FZD7 :+: GPX4, GPX4 :-: Ferroptosis	_NA_	_NA_		33172933		LRG1
2900045N06RIK	2900045N06Rik	-0.304539103	0.029803999		EIF3S9	Eif3s9	0.306251808	0.02434573		TJP1	Tjp1	0.688672	0.030637445		G6PD	Glucose-6-phosphate dehydrogenase	Required in erastin-induced ferroptosis.	shRNA silencing, RT-qPCR	Human	G6PD :+: Ferroptosis	Glucose-6-phosphate 1-dehydrogenase	P11413	G6PD_HUMAN	22632970		LY86
BCL11B	Bcl11b	-0.304978387	0.045774373		ARIH2	Arih2	0.306055349	0.027090063		FOXG1	Foxg1	0.684569292	0.005193397		G6PDX	_NA_	The gene targets of the enriched shRNAs are potential genes that positively regulate ferroptosis.	RNAi screening	Mice	G6PDX :+: Lipid ROS, Lipid ROS :+: Ferroptosis	_NA_	_NA_		27514700		MS4A6D
2610510L01RIK	2610510L01Rik	-0.305507315	0.045589959		FVT1	Fvt1	0.3058195	0.02127668		ARNT2	Arnt2	0.683510379	0.007841004		GABARAPL1	GABA type A receptor associated protein like 1	Potential positive regulators of ferroptosis.	RNAi screening	Mice	GABARAPL1 :+: Lipid ROS, Lipid ROS :+: Ferroptosis	Gamma-aminobutyric acid receptor-associated protein-like 1	Q9H0R8	GBRL1_HUMAN	27514700		MSR2
INTS5	Ints5	-0.305601238	0.035775255		2310001A20RIK	2310001A20Rik	0.305428729	0.02609342		GOLGA7	Golga7	0.680835905	1.73E-05		GABARAPL2	GABA type A receptor associated protein like 2	Potential positive regulators of ferroptosis.	RNAi screening	Mice	GABARAPL2 :+: Lipid ROS, Lipid ROS :+: Ferroptosis	Gamma-aminobutyric acid receptor-associated protein-like 2	P60520	GBRL2_HUMAN	27514700		OLFR921
OLFR473	Olfr473	-0.305603449	0.029593638		CAPG	Capg	0.304913238	0.02553961		COQ7	Coq7	0.679848023	0.000602611		GABPB1	GA binding protein transcription factor subunit beta 1	Downregulated by lncRNA GABPB1-AS1 upon erastin treatment.	RT-qPCR, western blot, siRNA, cell viability, lipid peroxidation assay	Human	Deduced	Q06547	GABP1_HUMAN	31700067	May inhibit ferroptosis.		P2RY6
DCI	Dci	-0.306249347	0.038646852		T2BP	T2bp	0.304523718	0.016093737		HSPB6	Hspb6	0.679558284	0.003682546		GCH1	GTP cyclohydrolase 1	Gch1 overexpression and its downstream metabolites BH4/BH2 rescue from ferroptosis. Inhibition of GCH1 activity can sensitize resistant cancer cells to ferroptosis induction.	CRISPR activation screening, qRT-PCR, cell viability, cell counts, western blot	Human	GCH1 :+: Phospholipid, Phospholipid :-: Ferroptosis, GCH1 :+: CoQ10, CoQ10 :-: Lipid ROS, Lipid ROS :+: Ferroptosis	GTP cyclohydrolase 1	P30793	GCH1_HUMAN	31989025		PCP2
IQCE	Iqce	-0.306497093	0.037352548		UPF2	Upf2	0.301633577	0.02950557		MYO5B	Myo5b	0.675840079	0.044083804		GCLC	Glutamate-cysteine ligase catalytic subunit	RNAi knockdown sensitized cell death induced by cystine starvation.	RNAi, qPCR	Mice	GCLC :+: GSH, GSH :-: Ferroptosis	Glutamate--cysteine ligase catalytic subunit	P48506	GSH1_HUMAN	26166707		PLCG2
DCP1B	Dcp1b	-0.306608815	0.029351165		DMRTC1A	Dmrtc1a	0.301280991	0.026960497		HIST1H2BJ	Hist1h2bj	0.67496603	0.001129043		GDF15	growth differentiation factor 15	GDF15 knockdown promotes erastin-induced ferroptosis by decreasing SLC7A11 expression.	_NA_	Human	GDF15 :+: SLC7A11, SLC7A11 :-: Ferroptosis, GDF15 :+: System Xc-, System Xc- :-: Ferroptosis	Growth/differentiation factor 15	Q99988	GDF15_HUMAN	32209255		PLEK
6030419C18RIK	6030419C18Rik	-0.306772695	0.048152957		SMG6	Smg6	0.300594374	0.030388276		1500002I11RIK	1500002I11Rik	0.674768138	0.009060939		GLRX5	glutaredoxin 5	Inhibition of GLRX5 promotes ferroptotic cell death of HNC cells.	_NA_	Human, mice	GLRX5 :-: Lipid ROS, Lipid ROS :+: Ferroptosis	Glutaredoxin-related protein 5, mitochondrial	Q86SX6	GLRX5_HUMAN	32685019		PQBP1
FADD	Fadd	-0.307542186	0.030527293		REV3L	Rev3l	-0.300053238	0.026185737		SSFA2	Ssfa2	0.66949637	0.000705354		GLS2	Glutaminase 2	Both inhibitor inhibition and gene knockdown inhibit ferroptotic cell death.	shRNA, western blot, cell viability	Mice	GSL2 :+: Glutamate, Glutamate :+: Ferroptosis	Glutaminase liver isoform	Q9UI32	GLSL_HUMAN	26166707		PRRT3
OVCA2	Ovca2	-0.308859946	0.030867982		STATIP1	Statip1	-0.300346963	0.026985222		LOC654467	LOC654467	0.669026109	0.000108865		GLUT1	_NA_	Increased at LSH overexpression. Decreased at LSH knockdown. LSH can inhibit ferroptosis.	RT-qPCR	Human	Deduced	_NA_		28900510	Not found in HGNC. May inhibit ferroptosis.		PTGDS2
RBM28	Rbm28	-0.309483523	0.047804913		2010300G19RIK	2010300G19Rik	-0.300365541	0.037751279		TSPO	Tspo	0.668982885	0.002460093		GOT1	Glutamic-oxaloacetic transaminase 1	RNAi reduced ferroptosis.	shRNA, qPCR, cell viability	Mice	GOT1 :+: alpha-Ketoglutarate, alpha-Ketoglutarate :+: Ferroptosis	Aspartate aminotransferase	P17174	AATC_HUMAN	26166707		PTMS
FIGN	Fign	-0.310150465	0.042936256		CKLF	Cklf	-0.300740902	0.021559126		RPO1-1	Rpo1-1	0.668229791	0.005890777		GPAT4	glycerol-3-phosphate acyltransferase 4	_NA_	_NA_	Human	AGPAT6 :+: Ferroptosis	_NA_	_NA_		32939090		S100A8
SLC7A11	Slc7a11	-0.310171912	0.025708236		SOX9	Sox9	-0.30093364	0.027371549		BHLHB2	Bhlhb2	0.667364918	0.002094358		GPT2	Glutamic--pyruvic transaminase 2	Up-regulated (>= 2 fold) in erastin-treated samples.	RNA-seq	Human	Screened	Q8TD30	ALAT2_HUMAN	24844246	May promote ferroptosis.		S100A9
LRP1B	Lrp1b	-0.311762077	0.024044989		D11ERTD18E	D11Ertd18e	-0.301380348	0.025710945		SEPX1	Sepx1	0.66636748	0.000625064		GPX2	Glutathione peroxidase 2	Expression was upregulated during ferroptosis induced by erastin or RSL3.	RT-qPCR, cell viability	Human	Deduced	P18283	GPX2_HUMAN	24439385	May promote ferroptosis.		SAMSN1
ARID3B	Arid3b	-0.311881145	0.028014471		RPS6KL1	Rps6kl1	-0.301461594	0.033138207		SCRG1	Scrg1	0.664548186	0.001598295		GPX4	Glutathione peroxidase 4	RNAi-mediated GPX4 knockdown induces ferroptosis.	Affinity-based chemoproteomics, western blotting, and RNAi	Human, mice	GPX4 :-: Lipid ROS, Lipid ROS :+: Ferroptosis	Phospholipid hydroperoxide glutathione peroxidase	P36969	GPX4_HUMAN	24439385		SCRG1
C630028N24RIK	C630028N24Rik	-0.312424342	0.03342098		HIP1R	Hip1r	-0.3015047	0.027553982		SAMSN1	Samsn1	0.663296606	0.001331799		GRIA3	glutamate ionotropic receptor AMPA type subunit 3	_NA_	_NA_	Human	GRIA3 :+: Ferroptosis	_NA_	_NA_		32939090		SEC14L2
NIPBL	Nipbl	-0.312605472	0.038857748		AU067695	AU067695	-0.301790647	0.030182588		1110001C20RIK	1110001C20Rik	0.662598458	0.000411538		GSK3B	glycogen synthase kinase 3 beta	Silence of GSK-3�� blocked erastin-induced ferroptosis with less production of ROS and malondialdehyde (MDA) via upregulation of GPX4 and downregulation of arachidonate 15-lipoxygenase (Alox15), overexpression of GSK-3�� enhanced erastin-triggered ferroptosis with elevated ROS and MDA	_NA_	Human	GSK3B :+: Lipid ROS, Lipid ROS :+: Ferroptosis, GSK3B :-: GPX4, GPX4 :-: Ferroptosis	Glycogen synthase kinase-3 beta	P49841	GSK3B_HUMAN	32642794		SERPINA3G
LOC547323	LOC547323	-0.313297572	0.031817827		A930008K15RIK	A930008K15Rik	-0.301857248	0.02314468		2410005K20RIK	2410005K20Rik	0.662460841	0.000222086		HAMP	Hepcidin antimicrobial peptide	Erastin-induced mRNA expression is downregulated in FANCD2-deficient cells.	Q-PCR	Mice	Deduced	P81172	HEPC_HUMAN	27773819	May inhibit ferroptosis.		SEZ6L
1200009O22RIK	1200009O22Rik	-0.313511237	0.028801512		PANK1	Pank1	-0.301994779	0.033275762		RAB21	Rab21	0.660257875	0.000644782		HBA1	Hemoglobin subunit alpha 1	Upregulated in cells treated with ferroptosis inducer erastin. Stimulates ferroptosis possibly in a GSH-dependent manner.	Tandem mass tags, RNA-seq, DNase-seq, qPCR, Western blot, IHC	Human	Deduced	P69905	HBA_HUMAN	31108460	May promote ferroptosis.		SOAT1
C730034F03RIK	C730034F03Rik	-0.31386646	0.022521652		1110049G11RIK	1110049G11Rik	-0.302406306	0.022840574		AA175286	AA175286	0.659962238	0.000721759		HCAR1	hydroxycarboxylic acid receptor 1	These observations support our hypothesis that HCAR1 and MCT1 are involved in the lactate-dependent ferroptosis resistance in tumor cells. Blocking the HCAR1/MCT1-Mediated Lactate Import Exacerbates Ferroptosis	Q-PCR, Immunohistochemistry analysis, siRNA, Western blot, Flow cytometeric analysis, Lipidomic study, animal study	Human, mice	(HCAR1/MCT1) :-: (AMP/ATP), (AMP/ATP) :+: AMPK, AMPK :-: SREBP1, SREBP1 :+: SCD1, SCD1 :-: Ferroptosis, (HCAR1/MCT1) :-: ACSL4, ACSL4 :+: Ferroptosis	_NA_	_NA_		33296645		SPP1
BC026432	BC026432	-0.314459961	0.0420855		NDFIP2	Ndfip2	-0.302417115	0.039360708		SAT1	Sat1	0.658690674	0.003369844		HDDC3	HD domain containing 3	Ferroptosis-inducing erastin or cystine deprivation elevates MESH1, whose overexpression depletes NADPH and sensitizes cells to ferroptosis, whereas MESH1 depletion promotes ferroptosis survival by sustaining the levels of NADPH and GSH and by reducing lipid peroxidation.	_NA_	Human	HDDC3 :-: NADPH, NADPH :-: Ferroptosis, HDDC3 :-: GSH, GSH :-: Ferroptosis, HDDC3 :+: Lipid ROS, Lipid ROS :+: Ferroptosis	Guanosine-3',5'-bis(diphosphate) 3'-pyrophosphohydrolase MESH1	Q8N4P3	MESH1_HUMAN	32462112		STFA1
ASB2	Asb2	-0.314563774	0.035095952		FAIM	Faim	-0.302739798	0.030659201		CBR2	Cbr2	0.658165006	0.002043899		HELLS	Helicase, lymphoid specific	LSH inhibits ferroptosis by decreasing the intracellular levels of iron and lipid ROS.	Plate-colony formation assay; measurement of total ROS, Lipid ROS, and intracellular iron	Human, mice	HELLS :+: GLUT1, HELLS :+: SCD, HELLS :+: FADS2, GLUT1 :-: Ferroptosis, SCD :-: Ferroptosis, FADS2 :-: Ferroptosis	Lymphoid-specific helicase	Q9NRZ9	HELLS_HUMAN	28900510		SULT1A1
1700012H17RIK	1700012H17Rik	-0.315108737	0.031816353		A830041P22RIK	A830041P22Rik	-0.303059967	0.034896102		FCNA	Fcna	0.657656277	0.001181602		HERPUD1	Homocysteine inducible ER protein with ubiquitin like domain 1	Up-regulated (>= 2 fold) in erastin-treated samples.	RNA-seq	Human	Screened	Q15011	HERP1_HUMAN	24844246	May promote ferroptosis.		TCFL5
UNC13B	Unc13b	-0.315127743	0.046735989		BTBD1	Btbd1	-0.303384284	0.024512533		2210415M20RIK	2210415M20Rik	0.657470466	0.000610516		HIC1	HIC ZBTB transcriptional repressor 1	Essential for stimulation of pro-ferroptotic gene transcription upon ferroptosis induction.	Immunohistochemistry, immunofluorescence, western blot, qPCR, metabolites examination, ChIP	Human	Deduced	Q14526	HIC1_HUMAN	31108460	May promote ferroptosis.		TLR2
HAS3	Has3	-0.315375443	0.046039611		LZTR1	Lztr1	-0.303619089	0.019464183		OSTF1	Ostf1	0.657304534	0.000222859		HIF1A	Hypoxia inducible factor 1 subunit alpha	Re-sensitized HIF-2alpha-null cells to ferroptosis. Induce ferroptosis sensitivity in cancer cells.	cDNA screenin, cell viability	Mice	HIF1A :+: HILPDA, HIF1A :+: PLIN2, HILPDA :+: PUFA, PLIN2 :+: PUFA, PUFA :+: PUFA-phospholipid hydroperoxides, PUFA-phospholipid hydroperoxides :+: Ferroptosis	Hypoxia-inducible factor 1-alpha	Q16665	HIF1A_HUMAN	30962421		TRAF7
LPHN1	Lphn1	-0.315658048	0.018730562		NLK	Nlk	-0.303754916	0.026285089		ZDHHC17	Zdhhc17	0.655795352	0.001338416		HILPDA	Hypoxia inducible lipid droplet associated	Promotes ferroptosis sensitivity downstream of HIF-2alpha.	RNA-Seq, western blot, qRT-PCR, shRNA, cell viability, immunoblot	Mice	HILPDA :+: PUFA, PUFA :+: PUFA-phospholipid hydroperoxides, PUFA-phospholipid hydroperoxides :+: Ferroptosis	Hypoxia-inducible lipid droplet-associated protein	Q9Y5L2	HLPDA_HUMAN	30962421		TREM2
1110025F24RIK	1110025F24Rik	-0.315710003	0.043734334		ALCAM	Alcam	-0.304265505	0.030338511		CSRP1	Csrp1	0.654979462	0.004210982		HMGB1	High mobility group box 1	Required for erastin-induced ferroptosis. Knockdown of HMGB1 decreased erastin-induced cell death.	Gene transfection, RNAi, cell viability assay, ELISA, LDH assay, flow cytometry, qPCR, western blot, electron microscopy	Human, mice	HMGB1 :+: Ferroptosis	High mobility group protein B1	P09429	HMGB1_HUMAN	31105999		TRPC4
PLFR	Plfr	-0.315871462	0.019915571		AGPAT3	Agpat3	-0.30433346	0.026534521		UAP1L1	Uap1l1	0.653192836	0.00126197		HMOX1	Heme oxygenase 1	Zinc protoporphyrin IX, a HO-1 inhibitor, prevented Erastin-triggered ferroptotic cancer cell death. Overexpression accelerates erastin-induced cell death.	Cell viability assay, qRT-PCR, western blot	Human, mice	HMOX1 :+: Lipid ROS, Lipid ROS :+: Ferroptosis	Heme oxygenase 1	P09601	HMOX1_HUMAN	26405158		TYROBP
HSPG2	Hspg2	-0.316048082	0.036826096		5730528L13RIK	5730528L13Rik	-0.304755769	0.034360973		SEC23A	Sec23a	0.653110536	4.51E-05		HNF4A	Hepatocyte nuclear factor 4 alpha	Essential for stimulation of anti-ferroptotic gene transcription.	Immunohistochemistry, immunofluorescence, western blot, qPCR, metabolites examination, ChIP	Human	Deduced	P41235	HNF4A_HUMAN	31108460	May inhibit ferroptosis.		VAV1
4930588M11RIK	4930588M11Rik	-0.31649299	0.020592504		FBXL2	Fbxl2	-0.305332285	0.029259962		AKAP8L	Akap8l	0.652857737	0.0008741		HRAS	HRas proto-oncogene, GTPase	HRAS12V mutant protects RMS13 cells from ferroptotic cell death.	Cell viability assessed by MTT assay, western blot	Human	HRAS :+: Ferroptosis	GTPase HRas	P01112	RASH_HUMAN	26157704		1700030J22RIK
CDC42EP5	Cdc42ep5	-0.316501822	0.025421785		GFRA4	Gfra4	-0.305493826	0.024013713		ZFP207	Zfp207	0.652228021	0.000128623		HSD17B11	Hydroxysteroid 17-beta dehydrogenase 11	Enriched in RSL3-resistant cells.	Gene trap insertion	Human	Screened	Q8NBQ5	DHB11_HUMAN	25965523	May promote ferroptosis.		4930500E24RIK
METRN	Metrn	-0.316605868	0.02395735		PRKCABP	Prkcabp	-0.305859851	0.02013099		TOP2B	Top2b	0.652040848	0.030404927		HSF1	Heat shock transcription factor 1	Knockdown of HSF1 and HSPB1 enhances erastin-induced ferroptosis, whereas heat shock pretreatment and overexpression of HSPB1 inhibits erastin-induced ferroptosis.	RNAi, RT-qPCR, western blot, cell viability	Human, mice	HSF1 :-: Ferroptosis	Heat shock factor protein 1	Q00613	HSF1_HUMAN	25728673		5430435G22RIK
SLC16A4	Slc16a4	-0.317489884	0.018063475		FXYD7	Fxyd7	-0.306663965	0.035637531		SEC14L2	Sec14l2	0.64986212	0.003076948		HSPA5	Heat shock protein family A (Hsp70) member 5	Negatively regulates ferroptosis. Suppression of HSPA5 expression increased erastin-induced death. Overexpressed HSPA5 inhibited erastin-induced ferroptotic cell death.	Cell viability assay, western blot, shRNA, gene transfection	Human, mice	HSPA5 :+: GPX4, GPX4 :-: Lipid ROS, Lipid ROS :+: Ferroptosis	Endoplasmic reticulum chaperone BiP	P11021	BIP_HUMAN	28130223		AB041544
HTR5B	Htr5b	-0.317784693	0.037106468		CENTG2	Centg2	-0.306840947	0.038010911		HIST1H4J	Hist1h4j	0.649036215	0.000292684		HSPB1	Heat shock protein family B (small) member 1	Knockdown of HSF1 and HSPB1 enhances erastin-induced ferroptosis, whereas heat shock pretreatment and overexpression of HSPB1 inhibits erastin-induced ferroptosis.	RNAi, RT-qPCR, western blot, cell viability	Human, mice	HSPB1 :-: Ferroptosis	Heat shock protein beta-1	P04792	HSPB1_HUMAN	25728673		ADMR
HIPK2	Hipk2	-0.31788058	0.020634878		9330186A19RIK	9330186A19Rik	-0.306865957	0.022457657		RTN4	Rtn4	0.647753554	0.001339273		IDH1	Isocitrate dehydrogenase (NADP(+)) 1	Deletion of the mutant IDH1 allele or pharmacological inhibition of mutant IDH1 confers resistance to erastin-induced ferroptosis. Ectopic expression of mutant IDH1 promotes ferroptosis.	Cell transfection, cell viability, GSH assay, lipid ROS assay	Human	IDH1 :-: GPX4, GPX4 :-: Lipid ROS, Lipid ROS :+: Ferroptosis, IDH1 :-: GSH, GSH :-: Ferroptosis	Isocitrate dehydrogenase [NADP] cytoplasmic	O75874	IDHC_HUMAN	31591388		ANXA2
V1RD1	V1rd1	-0.318136423	0.026389709		CNTN1	Cntn1	-0.306916263	0.026783848		EMP3	Emp3	0.647589108	0.000763645		IDH2	isocitrate dehydrogenase (NADP(+)) 2	Knockdown of IDH2 promotes ferroptosis in cells treated with erastin.	_NA_	Human, mice	IDH2 :-: Lipid ROS, Lipid ROS :+: Ferroptosis	Isocitrate dehydrogenase [NADP], mitochondrial	P48735	IDHP_HUMAN	32089268		B830028P19RIK
GMPR	Gmpr	-0.318776685	0.024955733		KCNV1	Kcnv1	-0.307069149	0.034166596		CYP4V3	Cyp4v3	0.64639153	0.001911915		IFNG	Interferon gamma	Interferon gamma released from CD8+ T cells downregulates the expression of SLC3A2 and SLC7A11, and as a consequence, promotes tumour cell lipid peroxidation and ferroptosis.	BODIPY-C11, liperfluo staining, cell death measurement, FACS, cell proliferation and viability assay, qPCR, immunoblotting, glutathione quantification, MDA assay, glutamate assay	Human, mice	IFNG :-: SLC3A2, IFNG :-: SLC7A11, SLC3A2 :+: System Xc-, SLC7A11 :+: System Xc-, System Xc- :+: Cystine, Cystine :-: Lipid ROS, Lipid ROS :+: Ferroptosis	Interferon gamma	P01579	IFNG_HUMAN	31043744		CAB39L
SOX21	Sox21	-0.318784983	0.03126942		TRAPPC2	Trappc2	-0.30724394	0.016956775		VAMP8	Vamp8	0.646196568	0.000486635		IL1B	interleukin 1 beta	We observed that both IL-1�� and FAC induced reactive oxygen species (ROS), and lipid ROS accumulation and ferroptosis related protein expression changes in chondrocytes. Ferrostatin-1, a ferroptosis specific inhibitor, attenuated the cytotoxicity, ROS and lipid-ROS accumulation and ferroptosis related protein expression changes induced by IL-1�� and FAC and facilitated the activation of Nrf2 ant…	_NA_	Human, mice	IL1B :+: ROS, ROS :+: Ferroptosis	_NA_	_NA_		33376672		CCL6
MLH3	Mlh3	-0.31882763	0.035226563		CAI	Cai	-0.307258403	0.029168834		9430023B20RIK	9430023B20Rik	0.646031868	0.000769047		IL33	Interleukin 33	IL-33 upregulation is a feature of ferroptosis. Ferrostatin-1, an inhibitor of ferroptosis, prevented the upregulation of IL-33.	Western blot, quantitative PCR, ELISA	Mice	Deduced	O95760	IL33_HUMAN	27352622	IL-33 in article. May promote ferroptosis.		CCL9
HOD	Hod	-0.31929912	0.016977753		CKLFSF5	Cklfsf5	-0.30736716	0.025166478		FBXO2	Fbxo2	0.644532688	0.001623142		IL6	interleukin 6	IL-6 exposure caused cartilage cell ferroptosis by inducing cellular oxidative stress and disturbing iron homeostasis. Overexpressing miR-10a-5p suppressed IL-6R expression, and partially abolished IL-6-induced ferroptosis.	_NA_	Human, mice	IL-6 :-: miR-10a-5p, miR-10a-5p :-: IL-6R, IL-6R :+: Ferroptosis	_NA_	_NA_		33166496		CD40
BC066028	BC066028	-0.319702314	0.031133687		9030425E11RIK	9030425E11Rik	-0.307884514	0.021646604		CACYBP	Cacybp	0.64404721	0.0435045		INTS2	integrator complex subunit 2	_NA_	_NA_	Human	INTS2 :+: Ferroptosis	_NA_	_NA_		32939090		CD63
CCND1	Ccnd1	-0.319844058	0.027073793		PRKCB	Prkcb	-0.307951182	0.029242476		XLKD1	Xlkd1	0.642663854	0.00729611		IREB2	iron responsive element binding protein 2	Required in erastin-induced ferroptosis. Silencing of it conferred against erastin-induced ferroptosis.	shRNA screening, qPCR, gene silencing	Human	IREB2 :+: Ferroptosis	Iron-responsive element-binding protein 2	P48200	IREB2_HUMAN	22632970		EDN1
TIA1	Tia1	-0.319938985	0.045644769		POLD2	Pold2	-0.307957896	0.018673249		SUPT4H	Supt4h	0.641551147	0.001331052		ISCU	Iron-sulfur cluster assembly enzyme	Over expression significantly attenuated DHA induced ferroptosis.	Cell viability, cell cycle, ROS determination, western blot, immunofluorescence, ectopic expressing, lentiviral transduction	Human	ISCU :+: GSH, GSH :-: Ferroptosis	Iron-sulfur cluster assembly enzyme ISCU	Q9H1K1	ISCU_HUMAN	30557609		EMP3
SCARF2	Scarf2	-0.320348728	0.025283908		4921506I22RIK	4921506I22Rik	-0.307973648	0.028934751		GTF2F1	Gtf2f1	0.640323532	7.42E-05		JDP2	Jun dimerization protein 2	Up-regulated (>= 2 fold) in erastin-treated samples.	RNA-seq	Human	Screened	Q8WYK2	JDP2_HUMAN	24844246	May promote ferroptosis.		FKBP5
TAF6L	Taf6l	-0.322233391	0.027367987		1810046J19RIK	1810046J19Rik	-0.308057352	0.04666622		TYROBP	Tyrobp	0.64005636	0.002866273		JUN	Jun proto-oncogene, AP-1 transcription factor subunit	O-GlcNAcylated c-Jun represents an obstructive factor to ferroptosis.	Immunofluorescence, western blotting, immunohistochemistry, cell viability, colony formation, qPCR, lipid peroxidation assay, iron assay	Human, mice	JUN :+: GSH, GSH :-: Ferroptosis, JUN :+: PSAT1, PSAT1 :-: Ferroptosis, JUN :+: CBS, CBS :-: Ferroptosis	Transcription factor AP-1	P05412	JUN_HUMAN	31394193		GM1698
P2RY13	P2ry13	-0.32254513	0.019980445		HS6ST1	Hs6st1	-0.30814115	0.021797937		TREM2	Trem2	0.638259695	0.009269112		KDM3B	lysine demethylase 3B	Overexpressed KDM3B prevents cells from Erastin-induced ferroptosis.	_NA_	Human	KDM3B :+: SLC7A11, SLC7A11 :-: Ferroptosis	Lysine-specific demethylase 3B	Q7LBC6	KDM3B_HUMAN	32107878		GPR84
PPP1R10	Ppp1r10	-0.322675992	0.024238073		A630054L15RIK	A630054L15Rik	-0.308415339	0.021158848		KCTD3	Kctd3	0.638133672	0.021272942		KEAP1	Kelch like ECH associated protein 1	Knockdown of Keap1 reversed loss of p62-increased degradation of NRF2 in ferroptosis. Keap1 knockdown led to resistance to erastin-induced and sorafenib-induced growth inhibition with decreased ferroptotic events in the absence or presence of p62 knockdown.	Western blot, shRNA knockdown, cell viability	Human, mice	KEAP1 :-: NFE2L2, NFE2L2 :-: Ferroptosis	Kelch-like ECH-associated protein 1	Q14145	KEAP1_HUMAN	26403645		HIST1H2BF
CILP2	Cilp2	-0.322908885	0.019142504		PRSS35	Prss35	-0.30863067	0.02934979		4932442K08RIK	4932442K08Rik	0.637863458	0.005403413		KIM-1	Kidney injury molecule-1	Down-regulated upon Fer-1 appearance	Real-time quantitative RT-PCR	Mice	Deduced	_NA_		25385600	Not found in HGNC. May promote ferroptosis.		HIST1H2BH
ZFP521	Zfp521	-0.322940587	0.020289701		LOR	Lor	-0.308714035	0.029147545		CLIC1	Clic1	0.637817811	0.004127532		KLHL24	Kelch like family member 24	Up-regulated (>= 2 fold) in erastin-treated samples.	RNA-seq	Human	Screened	Q6TFL4	KLH24_HUMAN	24844246	May promote ferroptosis.		HIST1H2BJ
PRICKLE1	Prickle1	-0.32352224	0.049953111		PLS3	Pls3	-0.309328453	0.019895718		ACTL6A	Actl6a	0.637026571	0.002163684		KRAS	KRAS proto-oncogene, GTPase	KRAS12V mutant protects RMS13 cells from ferroptotic cell death.	Cell viability assessed by MTT assay, western blot	Human	KRAS :+: Ferroptosis	GTPase KRas	P01116	RASK_HUMAN	26157704		HIST1H2BK
MMRN2	Mmrn2	-0.323705395	0.022936437		RHOBTB2	Rhobtb2	-0.309538506	0.02700758		BHLHB5	Bhlhb5	0.633667711	0.013208435		LAMP2	Lysosomal associated membrane protein 2	Knockdown promoted ferroptosis.	Cell viability, western blot, ROS induction, glutathione assay, lipid peroxidation assay	Human	LAMP2 :+: Cysteine, Cysteine :+: GSH, GSH :-: Lipid ROS, Lipid ROS :+: Ferroptosis	Lysosome-associated membrane glycoprotein 2	P13473	LAMP2_HUMAN	31672277		HIST1H2BM
EP300	Ep300	-0.32422498	0.032823817		VPS29	Vps29	-0.309664652	0.017876225		SDCBP	Sdcbp	0.633625158	0.000179681		LCE2C	late cornified envelope 2C	_NA_	_NA_	Human	LCE2C :+: Ferroptosis	_NA_	_NA_		32939090		HIST1H4H
DDX6	Ddx6	-0.325403029	0.02083459		4930544G21RIK	4930544G21Rik	-0.310205805	0.018037142		NCF4	Ncf4	0.632604197	0.000960886		LIG3	DNA ligase 3	_NA_	_NA_	Human, mice	LIG3 :+: Ferroptosis	_NA_	_NA_		32939090		HIST1H4I
2810004A10RIK	2810004A10Rik	-0.327769477	0.018892493		TTC35	Ttc35	-0.310326861	0.019882176		D7WSU128E	D7Wsu128e	0.629858492	0.001553469		LOC284561	_NA_	Up-regulated (>= 2 fold) in erastin-treated samples.	RNA-seq	Human	Screened	_NA_		24844246	Not found in HGNC. May promote ferroptosis.		HIST1H4J
LRFN3	Lrfn3	-0.328078282	0.027126384		GSTT1	Gstt1	-0.310959017	0.018931408		2310057H16RIK	2310057H16Rik	0.629505291	0.013457613		LOC390705	_NA_	Down-regulated (>= 2 fold) in erastin-treated samples.	RNA-seq	Human	Screened	_NA_		24844246	Not found in HGNC. May inhibit ferroptosis.		HSPB6
TRPC7	Trpc7	-0.328501535	0.029546772		CYB5	Cyb5	-0.311113374	0.035469473		5330414D10RIK	5330414D10Rik	0.628917956	0.03375541		LONP1	Lon peptidase 1, mitochondrial	Inhibition of LONP1 negatively regulates erastin-induced cell death.	Cell viability, western blot, qRT-PCR, lipid peroxidation assay, glutathione assay	Human	LONP1 :-: Nrf2/Keap1 pathway, Nrf2/Keap1 pathway :-: Ferroptosis, LONP1 :-: GPX4, GPX4 :-: Ferroptosis	Lon protease homolog, mitochondrial	P36776	LONM_HUMAN	31822343		HSPB8
DEF6	Def6	-0.328567886	0.03179597		1810009A15RIK	1810009A15Rik	-0.311120331	0.034399124		GPT2	Gpt2	0.626892141	0.002983943		LPCAT3	Lysophosphatidylcholine acyltransferase 3	Deletion of this gene likely suppress ferroptosis by limiting the membrane-resident pool of oxidation-sensitive fatty acids.	Retroviral-mediated insertional mutagenesis and sequencing	Human	LPCAT3 :+: Ferroptosis	Lysophospholipid acyltransferase 5	Q6P1A2	MBOA5_HUMAN	25965523		IDB1
0610005K03RIK	0610005K03Rik	-0.328916972	0.046092634		2610034M16RIK	2610034M16Rik	-0.311401366	0.044551221		2610318G18RIK	2610318G18Rik	0.626614791	0.00504499		LPIN1	Lipin 1	Overexpression of adipose lipin�\1 in mice facilitated the onset of hepatic ferroptosis.	Enzyme�\linked immunosorbent assay, lipid peroxidation assay, iron assay, MDA assay, qPCR, GSH assay	Mice	LPIN1 :+: Ferroptosis	Phosphatidate phosphatase LPIN1	Q14693	LPIN1_HUMAN	31061954		IFITM3
PGPEP1	Pgpep1	-0.334536786	0.024571255		SMARCA1	Smarca1	-0.311443078	0.017445934		2410008K03RIK	2410008K03Rik	0.626273585	0.004033687		LRRFIP1	LRR binding FLII interacting protein 1	Furthermore, LRRFIP1 levels were increased by pro-oxidant conditions such as ODG or the ferroptosis inducer erastin.	Co-Immunoprecipitation Assays, LC-MS/MS, Immunocytochemistry	Rat	Deduced			33265962	May promote ferroptosis.		IGFBP3
EPHB2	Ephb2	-0.334717017	0.031627198		SNN	Snn	-0.311506112	0.017979927		POLE4	Pole4	0.625443925	0.001693191		LURAP1L	Leucine rich adaptor protein 1 like	Up-regulated (>= 2 fold) in erastin-treated samples.	RNA-seq	Human	Screened	Q8IV03	LUR1L_HUMAN	24844246	C9ORF150 in article. May promote ferroptosis.		ITGB4BP
H1FOO	H1foo	-0.335570271	0.014907346		THSD7B	Thsd7b	-0.311748994	0.033853053		SCGB3A1	Scgb3a1	0.625094822	0.00480544		LYRM1	LYR motif containing 1	_NA_	_NA_	Human	LYRM1 :+: Ferroptosis	_NA_	_NA_		32939090		LGALS3
KCNH1	Kcnh1	-0.336704253	0.033241766		RHOB	Rhob	-0.311848592	0.023623268		AKR1E1	Akr1e1	0.624059786	0.010229999		MAFG	MAF bZIP transcription factor G	The interaction between NRF2 and MafG was increased in response to erastin and sorafenib.	Western blot	Human, mice	Deduced	O15525	MAFG_HUMAN	26403645	May inhibit ferroptosis.		LY6A
E330017N17	E330017N17	-0.337668682	0.015867888		SMUG1	Smug1	-0.312246611	0.033118706		NNP1	Nnp1	0.623815937	0.001887022		MAP1LC3A	Microtubule associated protein 1 light chain 3 alpha	Potential positive regulators of ferroptosis.	RNAi screening	Mice	MAP1LC3A :+: Lipid ROS, Lipid ROS :+: Ferroptosis	Microtubule-associated proteins 1A/1B light chain 3A	Q9H492	MLP3A_HUMAN	27514700		LY6C
4-Mar	4-Mar	-0.339054935	0.027290775		E130115E03RIK	E130115E03Rik	-0.312493701	0.037713398		GPR84	Gpr84	0.622460437	0.001089172		MAP3K11	mitogen-activated protein kinase kinase kinase 11	Inhibition of MLK3 improves cardiac function and inhibits ferroptosis at week 8 of TAC.	_NA_	Mice	MAP3K11 :+: Ferroptosis	Mitogen-activated protein kinase kinase kinase 11	Q16584	M3K11_HUMAN	32710001		MGLL
DIAP3	Diap3	-0.340442601	0.012439744		TYROBP	Tyrobp	-0.312569999	0.041471729		DNAJB6	Dnajb6	0.621149288	0.000175676		MAP3K5	Mitogen-activated protein kinase kinase kinase 5	Cold stress evokes ferroptosis, and the ASK1�\p38 pathway is activated downstream of lipid peroxide, leading to the cell death. ASK1�\p38 axis is also activated in the erastin�\induced ferroptosis model.	LDH assay, immunoblot, RNAi, CCK-8	Human	Deduced	Q99683	M3K5_HUMAN	28887319	ASK1 in article. May promote ferroptosis.		MT1
B230363K08RIK	B230363K08Rik	-0.344922664	0.016627921		PFTK1	Pftk1	-0.312844353	0.019572663		PDLIM4	Pdlim4	0.619801274	0.00669993		MAPK1	Mitogen-activated protein kinase 1	Inhibiting EGFR and MAPK signaling rescued cell viability following cystine withdrawal.	Immunoblots, lucifer yellow infiltration, cell viability, fluorescence-activated cell sorting (FACS) analysis	Human	MAPK :-: GPX4, GPX4 :-: Lipid ROS, MAPK :+: NOX4, NOX4 :+: H2O2, H2O2 :+: Lipid ROS, Lipid ROS :+: Ferroptosis	Mitogen-activated protein kinase 1	P28482	MK01_HUMAN	28297659		MT2
CBFA2T1H	Cbfa2t1h	-0.346029455	0.013225319		CORO2B	Coro2b	-0.313171478	0.023693464		OAZ1	Oaz1	0.617792247	0.001046967		MAPK14	Mitogen-activated protein kinase 14	Ferroptosis was blocked by inhibiting p38 MAPK activation.	Cell viability assay, lipid ROS measurement, RT-qPCR, western blot	Mice	MAPK14 :+: Ferroptosis	Mitogen-activated protein kinase 14	Q16539	MK14_HUMAN	29436589		MVP
NCOA5	Ncoa5	-0.346030604	0.014300532		ATP6V1A1	Atp6v1a1	-0.31318565	0.0443526		4933426L22RIK	4933426L22Rik	0.61716415	0.00018436		MAPK3	Mitogen-activated protein kinase 3	Inhibiting EGFR and MAPK signaling rescued cell viability following cystine withdrawal.	Immunoblots, lucifer yellow infiltration, cell viability, fluorescence-activated cell sorting (FACS) analysis	Human	MAPK :-: GPX4, GPX4 :-: Lipid ROS, MAPK :+: NOX4, NOX4 :+: H2O2, H2O2 :+: Lipid ROS, Lipid ROS :+: Ferroptosis	Mitogen-activated protein kinase 3	P27361	MK03_HUMAN	28297659		NOC4
ADORA2B	Adora2b	-0.346156708	0.022789248		ITGB5	Itgb5	-0.313195151	0.024665732		RSPO2	Rspo2	0.616520599	0.003027315		MAPK8	Mitogen-activated protein kinase 8	JNK1/2 inhibitors inhibited t-BHP-induced ferroptosis. t-BHP treatment significantly increased the protein expression of p-JNK.	MitoSOX probe, luminometer kit, C11-BODIPY probe, western blot	Rat	MAPK8 :+: Lipid ROS, Lipid ROS :+: Ferroptosis	Mitogen-activated protein kinase 8	P45983	MK08_HUMAN	29330409		OSMR
CCNA1	Ccna1	-0.346284802	0.014297681		BBS2	Bbs2	-0.313206831	0.017835792		RSU1	Rsu1	0.614129158	0.027066412		MAPK9	Mitogen-activated protein kinase 9	JNK1/2 inhibitors inhibited t-BHP-induced ferroptosis. t-BHP treatment significantly increased the protein expression of p-JNK.	MitoSOX probe, luminometer kit, C11-BODIPY probe, western blot	Rat	MAPK9 :+: Lipid ROS, Lipid ROS :+: Ferroptosis	Mitogen-activated protein kinase 9	P45984	MK09_HUMAN	29330409		P2RY13
SLC35F4	Slc35f4	-0.346984214	0.015171242		DCTD	Dctd	-0.31327265	0.026490451		4833420K19RIK	4833420K19Rik	0.613795589	0.001682866		MDM2	MDM2 proto-oncogene	MDM2 and MDMX promote ferroptosis by PPAR��-mediated lipid remodeling.	_NA_	Human	MDM2 :+: Lipid ROS, Lipid ROS :+: Ferroptosis, MDM2 :-: PPAR��, PPAR�� :-: Ferroptosis	E3 ubiquitin-protein ligase Mdm2	Q00987	MDM2_HUMAN	32079652		PDLIM1
CDH7	Cdh7	-0.347078081	0.018491791		TCEAL1	Tceal1	-0.313302097	0.022903243		SATB2	Satb2	0.61252233	0.004341115		MDM4	MDM4 regulator of p53	MDM2 and MDMX promote ferroptosis by PPAR��-mediated lipid remodeling.	_NA_	Human	MDM4 :+: Lipid ROS, Lipid ROS :+: Ferroptosis, MDM4 :-: PPAR��, PPAR�� :-: Ferroptosis	Protein Mdm4	O15151	MDM4_HUMAN	32079652		PROS1
ARHGEF19	Arhgef19	-0.34728127	0.010826729		6330403N15RIK	6330403N15Rik	-0.313351089	0.015735252		SLC15A3	Slc15a3	0.610554123	0.000627614		MFN2	mitofusin 2	Thus, Mfn2 appeared to act as a driving role in the evolution of ferroptosis and NASH induced by NaAsO2.	_NA_	Rat	MFN2 :+: 5-HETE, 5-HETE :+: Ferroptosis	Mitofusin-2	O95140	MFN2_HUMAN	32593899		SAT1
PTPRD	Ptprd	-0.347833829	0.027870565		BC038286	BC038286	-0.314076594	0.021980882		PAPOLA	Papola	0.610501953	0.002395606		MIOX	Myo-inositol oxygenase	Overexpression exacerbates cell death, knockdown inhibits ferroptosis.	MTT assay, measurement of GPX4 activity, labile iron pool assay, evaluation of cell death and cell morphology, immunohistochemical staining	Human, mice	MIOX :-: GPX4, GPX4 :-: Ferroptosis, MIOX :-: GSH, GSH :-: Ferroptosis	Inositol oxygenase	Q9UGB7	MIOX_HUMAN	31437128		SDC4
ACOT1	Acot1	-0.350184518	0.019696196		HSP105	Hsp105	-0.314743081	0.015962408		SLCO2A1	Slco2a1	0.607626969	0.000765426		MLLT1	MLLT1 super elongation complex subunit	_NA_	_NA_	Human	MLLT1 :+: Ferroptosis	_NA_	_NA_		32939090		SLC40A1
2210417D09RIK	2210417D09Rik	-0.35236917	0.012283489		6330503C03RIK	6330503C03Rik	-0.315004828	0.023745531		SLA	Sla	0.606268958	0.003995598		MMD	monocyte to macrophage differentiation associated	_NA_	_NA_	Human	MMD :+: Ferroptosis	_NA_	_NA_		32939090		SMOX
MID1	Mid1	-0.353711028	0.012540751		PSMC3IP	Psmc3ip	-0.315288552	0.018991665		6430598A04RIK	6430598A04Rik	0.605536742	0.001176597		MMP13	matrix metallopeptidase 13	Moreover, erastin, the most classic inducer of ferroptosis, promoted matrix metalloproteinase 13 (MMP13) expression while inhibited type II collagen (collagen II) expression in chondrocytes.	Gene expression analysis	Human	Deduced			33376672			STAT3
CHKA	Chka	-0.354043171	0.045663315		GMPR	Gmpr	-0.315870515	0.045183982		NXPH2	Nxph2	0.604122473	0.001736585		MT1DP	metallothionein 1D, pseudogene	We found that ectopic expression of MT1DP sensitized A549 and H1299 cells to erastin-induced ferroptosis through downregulation of NRF2.	_NA_	Human	MT1DP :+: miR-365a-3p, miR-365a-3p :-: NRF2, NRF2 :-: Ferroptosis	_NA_	_NA_		32929075		STK19
PLXNA2	Plxna2	-0.355219648	0.024480518		SCA1	Sca1	-0.315903097	0.028869309		ABHD14A	Abhd14a	0.603129537	0.000409856		MT1G	Metallothionein 1G	A negative regulator of ferroptosis in HCC cells. Knockdown of MT�\1G by RNA interference increases glutathione depletion and lipid peroxidation, which contributes to sorafenib�\induced ferroptosis.	RNA interference, cell viability assay, colony formation assay, western blot, qRT-PCR, glutathione assay, lipid peroxidation assay	Human, mice	MT1G :-: Ferroptosis	Metallothionein-1G	P13640	MT1G_HUMAN	27015352		TDRD7
BC060615	BC060615	-0.355430025	0.013081535		NINJ1	Ninj1	-0.315924369	0.019655755		CDK9	Cdk9	0.602509774	0.001248401		MT3	Metallothionein 3	Expression was upregulated during ferroptosis induced by erastin or RSL3.	RT-qPCR, cell viability	Human	Deduced	P25713	MT3_HUMAN	24439385	May promote ferroptosis.		TIMP1
SOX5	Sox5	-0.355987507	0.046295582		WNT7A	Wnt7a	-0.316158859	0.023388994		DDX5	Ddx5	0.601454771	0.000202993		MTCH1	mitochondrial carrier 1	_NA_	_NA_	Human	MTCH1 :+: Ferroptosis	_NA_	_NA_		32939090		TNFRSF1A
ODZ4	Odz4	-0.356220289	0.016542001		D10ERTD214E	D10Ertd214e	-0.316802232	0.017341003		SNX7	Snx7	0.6008687	0.010527943		MTDH	Metadherin	Can enhance sensitivity to inducers of ferroptosis. Enhances the vulnerability of cancer cells to ferroptosis.	Cell viability, qRT-PCR, western blotting, GSH assay, GPx4 activity assay, tumor xenograft model	Human, mice	MTDH :-: Cysteine, Cystein :-: Ferroptosis, MTDH :-: SLC3A2, SLC3A2 :-: Ferroptosis, MTDH :-: GPX4, GPX4 :-: Ferroptosis, MTDH :-: GSH, GSH :-: Ferroptosis, MTDH :+: Glutamate, Glutamate :+: Ferroptosis	Protein LYRIC	Q86UE4	LYRIC_HUMAN	31527591		TRY10L
MGC41689	MGC41689	-0.357531114	0.016391797		HRASLS	Hrasls	-0.316997287	0.018722126		EFCBP1	Efcbp1	0.600345231	0.002366588		MTF1	metal regulatory transcription factor 1	Importantly, MTF1 silencing also abolished the ferroptosis protection phenotypes of ATM silencing (Fig. 5c).	_NA_	Human	MTF1 :-: ATM, ATM :-: FPN1, FPN1 :-: Fe, ATM :-: FTH1, FTH1 :-: Fe, ATM :-: FTL, FTL :-: Fe, Fe :+: Ferroptosis	Metal regulatory transcription factor 1	Q14872	MTF1_HUMAN	31320750		TUBA6
ZFHX1B	Zfhx1b	-0.361068966	0.031006174		1110002E23RIK	1110002E23Rik	-0.317465079	0.040199482		1500003D12RIK	1500003D12Rik	0.599638222	0.005309369		MTOR	Mechanistic target of rapamycin kinase	Necessary and sufficient to protect cardiomyocyte cells against ferroptotic cell death. mTOR overexpression suppressed ferroptotic cell death, whereas mTOR deletion exaggerated cell death.	Cell viability assay, ROS production assay, western blot	Mice	MTOR :-: Ferroptosis	Serine/threonine-protein kinase mTOR	P42345	MTOR_HUMAN	29127238		UPP1
AKAP9	Akap9	-0.362197598	0.03959203		PHLDA1	Phlda1	-0.318295565	0.027112362		STK3	Stk3	0.599131363	0.000436512		MUC1	Mucin 1, cell surface associated	MUC1-C (C-terminal subunit) blocks erastin-induced ferroptosis and induces increases in GSH.	shRNA, GSH level measurement, cell death test	Human	MUC1 :+: System Xc-, System Xc- :+: GSH, GSH :-: Ferroptosis	Mucin-1	P15941	MUC1_HUMAN	26930718		VIM
MYL1	Myl1	-0.36231814	0.044463145		TST	Tst	-0.318850706	0.022448059		ID2	Id2	0.598815877	0.011403096		MYB	MYB proto-oncogene, transcription factor	Erastin-induced ferroptosis was restrained when c-Myb was suppressed.	Western blot, siRNA, qRT-PCR, MTT assay	Human	MYB :+: CDO1, CDO1 :-: GPX4, GPX4 :-: Ferroptosis	Transcriptional activator Myb	P10242	MYB_HUMAN	29144989
4632425D07RIK	4632425D07Rik	-0.362504368	0.014483374		ANXA6	Anxa6	-0.319001405	0.03441264		HNRPK	Hnrpk	0.59687989	0.000196019		NCF2	Neutrophil cytosolic factor 2	Expression was upregulated during ferroptosis induced by erastin or RSL3.	RT-qPCR, cell viability	Human	Deduced	P19878	NCF2_HUMAN	24439385	May promote ferroptosis.
EP400	Ep400	-0.362935772	0.015670364		5133400G04RIK	5133400G04Rik	-0.319098952	0.01746343		VBP1	Vbp1	0.596071461	0.038973979		NCOA3	nuclear receptor coactivator 3	NCOA3 as a coactivator synergized with NR5A2 to prevent BETi induced ferroptosis.	_NA_	Human	NCOA3 :-: Lipid ROS, Lipid ROS :+: Ferroptosis	Nuclear receptor coactivator 3	Q9Y6Q9	NCOA3_HUMAN	32536370
PTPRT	Ptprt	-0.364220708	0.011905375		MFAP4	Mfap4	-0.319197654	0.02253172		NDUFS2	Ndufs2	0.59434242	0.000853032		NCOA4	Nuclear receptor coactivator 4	Inhibition suppressed ferroptosis, and overexpression promoted ferroptosis.	shRNA, gene transfection	Human	NCOA4 :-: FTH1, FTH1 :-: Ferroptosis	Nuclear receptor coactivator 4	Q13772	NCOA4_HUMAN	27245739
CXXC4	Cxxc4	-0.367603374	0.029127773		WDR47	Wdr47	-0.319281718	0.021673957		EIF4G2	Eif4g2	0.594063437	0.000517256		NEDD4	NEDD4 E3 ubiquitin protein ligase	Nedd4 negatively regulates erastin-induced ferroptosis.	_NA_	Human	NEDD4 :-: Lipid ROS, Lipid ROS :+: Ferroptosis, NEDD4 :-: iron accumulation, iron accumulation :+: Ferroptosis, NEDD4 :+: GSH, GSH :-: Ferroptosis, NEDD4 :-: GSSG, GSSG :+: Ferroptosis	E3 ubiquitin-protein ligase NEDD4	P46934	NEDD4_HUMAN	31974380
2810003C17RIK	2810003C17Rik	-0.369458893	0.030039977		NDUFS3	Ndufs3	-0.320448807	0.033542006		HIF1A	Hif1a	0.59400329	0.000374685		NEDD4L	NEDD4 like E3 ubiquitin protein ligase	Here, we screened 571 UPS-related E1, E2, and E3 genes in a human pancreatic cancer cell line (PANC1) and identified the upregulation of NEDD4-like E3 ubiquitin protein ligase (NEDD4L) as a novel ferroptosis suppressor.	_NA_	Human	NEDD4L :-: LTF, LTF :+: Ferroptosis	_NA_	_NA_		32811647
9330186A19RIK	9330186A19Rik	-0.371296836	0.016165135		BC052040	BC052040	-0.321046488	0.019599611		CTSS	Ctss	0.592719576	0.045988057		NF2	Neurofibromin 2	Genetic inactivation of NF2 rendered cancer cells more sensitive to ferroptosis. Mediates cell density-dependent inhibition of ferroptosis.	Cell death, cell viability, lipid peroxidation, immunoblotting, CRISPR/Cas9, ChIP assay, qRT-PCR	Human, mice	NF2 :-: YAP, YAP :+: Ferroptosis	Merlin	P35240	MERL_HUMAN	31341276
SLC38A5	Slc38a5	-0.372813212	0.019410044		RAB33A	Rab33a	-0.3211234	0.019358312		NCOA4	Ncoa4	0.592410447	0.000387135		NFE2L2	Nuclear factor, erythroid 2 like 2	NRF2 plays a central role in protecting hepatocellular carcinoma (HCC) cells against ferroptosis	Cell Viability Analysis, western blot, RNAi, qRT-PCR	Human, mice	NFE2L2 :+: (NQO1/HMOX1/FTH1), (NQO1/HMOX1/FTH1) :-: Ferroptosis	Nuclear factor erythroid 2-related factor 2	Q16236	NF2L2_HUMAN	26403645
4631426J05RIK	4631426J05Rik	-0.374403034	0.007423933		LUM	Lum	-0.321602752	0.042321594		CYFIP1	Cyfip1	0.591928087	0.000269974		NFS1	NFS1 cysteine desulfurase	Suppression of NFS1 cooperates with inhibition of cysteine transport to trigger ferroptosis in vitro and slow tumour growth. Suppression of NFS1 predisposes cancer cells to ferroptosis.	RNAi, cell viability assay,flow cytometry	Human	NFS1 :-: TFRC, TFRC :+: Ferroptosis	Cysteine desulfurase	Q9Y697	NFS1_HUMAN	29168506
FLRT2	Flrt2	-0.377426725	0.021048811		IFT81	Ift81	-0.321602796	0.022306995		HEXB	Hexb	0.59163277	0.026773532		NGB	Neuroglobin	Human neuroglobin (hNgb)-EGFP-expressing SH-SY5Y cells to be significantly more resistant to ferroptosis induction.	Cell death, cell viability, lipid peroxidation assay, RT-qPCR	Human	Deduced	Q9NPG2	NGB_HUMAN	31405213	May inhibit ferroptosis.
RBL1	Rbl1	-0.377796878	0.007474583		1700019E19RIK	1700019E19Rik	-0.321894874	0.021628188		PPT1	Ppt1	0.591204467	0.000852462		NNMT	Nicotinamide N-methyltransferase	Upregulated in cells treated with ferroptosis inducer erastin. Stimulates ferroptosis possibly in a GSH-dependent manner.	Tandem mass tags, RNA-seq, DNase-seq, qPCR, Western blot, IHC	Human	Deduced	P40261	NNMT_HUMAN	31108460	May promote ferroptosis.
1110033J19RIK	1110033J19Rik	-0.378626469	0.012269277		SFXN5	Sfxn5	-0.322763449	0.017278685		2600013N14RIK	2600013N14Rik	0.590488175	0.037304684		NOS2	nitric oxide synthase 2	Knockdown (KD) of iNOS caused increased sensitivity of M1 RAW 264.7 macrophages and EOC 20 cells to RSL3 induced death that was effectively suppressed by Fer-1.	_NA_	Mice	NOS2 :-: Lipid ROS, Lipid ROS :+: Ferroptosis	Nitric oxide synthase, inducible	P35228	NOS2_HUMAN	32080625
AYTL2	Aytl2	-0.378659172	0.008857182		SNAP29	Snap29	-0.322904049	0.017776048		VPS35	Vps35	0.587649743	0.00027484		NOX1	Nicotinamide adenine dinucleotide phosphate (NADPH) oxidase (NOX) 1	Suppresses erastin-induced ferroptosis when inhibited by inhibitor.	Inhibition test by diphenylene iodonium (DPI) and GKT137831.	Human	NOX1 :+: Ferroptosis	NADPH oxidase 1	Q9Y5S8	NOX1_HUMAN	22632970
BC064033	BC064033	-0.379351233	0.011927742		2010001O09RIK	2010001O09Rik	-0.322998969	0.013024993		MERTK	Mertk	0.585178569	0.015628002		NOX3	Nicotinamide adenine dinucleotide phosphate (NADPH) oxidase (NOX) 3	Suppresses erastin-induced ferroptosis when inhibited by inhibitor.	Inhibition test by diphenylene iodonium (DPI).	Human	NOX3 :+: Ferroptosis	NADPH oxidase 3	Q9HBY0	NOX3_HUMAN	22632970
INDO	Indo	-0.382071421	0.027892841		GLRX2	Glrx2	-0.323444607	0.020986964		CYB5	Cyb5	0.58248491	0.016961637		NOX4	Nicotinamide adenine dinucleotide phosphate (NADPH) oxidase (NOX) 4	Suppresses erastin-induced ferroptosis when inhibited by inhibitor.	Inhibition test by diphenylene iodonium (DPI) and GKT137831.	Human	NOX4 :+: Ferroptosis	NADPH oxidase 4	Q9NPH5	NOX4_HUMAN	22632970
A130007F10RIK	A130007F10Rik	-0.383496216	0.005935422		KIFAP3	Kifap3	-0.323620638	0.020913885		EIF2S3X	Eif2s3x	0.581576475	0.001981461		NOX5	Nicotinamide adenine dinucleotide phosphate (NADPH) oxidase (NOX) 5	Suppresses erastin-induced ferroptosis when inhibited by inhibitor.	Inhibition test by diphenylene iodonium (DPI).	Human	NOX5 :+: Ferroptosis	NADPH oxidase 5	Q96PH1	NOX5_HUMAN	22632970
KCNMA1	Kcnma1	-0.387606225	0.010080257		BC085271	BC085271	-0.323779642	0.03921763		6330577E15RIK	6330577E15Rik	0.579946075	0.020323146		NQO1	NAD(P)H quinone dehydrogenase 1	Knockdown of p62, quinone oxidoreductase�\1, heme oxygenase�\1, and ferritin heavy chain�\1 by RNA interference in HCC cells promoted ferroptosis in response to erastin and sorafenib.	qRT�\PCR, RNA interference	Human, mice	NQO1 :-: Ferroptosis	NAD(P)H dehydrogenase [quinone] 1	P15559	NQO1_HUMAN	26403645
CBR3	Cbr3	-0.390557838	0.010016765		PPP1R1A	Ppp1r1a	-0.323974554	0.035572673		STRN3	Strn3	0.57988092	0.002546361		NR1D1	nuclear receptor subfamily 1 group D member 1	Targeted inhibition of Rev-erb-��/�� limits ferroptosis to ameliorate folic acid-induced AKI in mice.	_NA_	Mice	(NR1D1/RORE) :-: SLC7A11, SLC7A11 :-: Ferroptosis, (NR1D1/RORE) :-: HO1, HO1 :-: Ferroptosis	_NA_	_NA_		33068011
2410012C07RIK	2410012C07Rik	-0.391066182	0.007420128		2310045B01RIK	2310045B01Rik	-0.324210542	0.040445964		HSPB8	Hspb8	0.579363676	0.007348763		NR1D2	nuclear receptor subfamily 1 group D member 2	Targeted inhibition of Rev-erb-��/�� limits ferroptosis to ameliorate folic acid-induced AKI in mice.	_NA_	Mice	(NR1D2/RORE) :-: SLC7A11, SLC7A11 :-: Ferroptosis, (NR1D2/RORE) :-: HO1, HO1 :-: Ferroptosis	_NA_	_NA_		33068011
LOC381411	LOC381411	-0.392615779	0.010249988		GM1012	Gm1012	-0.324227899	0.014766901		H3F3A	H3f3a	0.578985148	0.000624954		NR4A1	nuclear receptor subfamily 4 group A member 1	Pharmacological inhibition of NR4A1 promotes ferroptosis in pancreatic cancer cells	Cell viability and cell death, siRNA, Western blot, qPCR, ChIP, MDA and GSH/GSSG assay	Human	NR4A1 :+: SCD1, SCD1 :-: Ferroptosis	_NA_	_NA_		33271455
AW539964	AW539964	-0.392984782	0.008452346		DSTN	Dstn	-0.324398962	0.01792585		ARL11	Arl11	0.577450965	0.001697976		NR5A2	nuclear receptor subfamily 5 group A member 2	NCOA3 as a coactivator synergized with NR5A2 to prevent BETi induced ferroptosis.	_NA_	Human	NR5A2 :-: Lipid ROS, Lipid ROS :+: Ferroptosis	Nuclear receptor subfamily 5 group A member 2	O00482	NR5A2_HUMAN	32536370
TCOF1	Tcof1	-0.393028171	0.004870546		UBE2D3	Ube2d3	-0.324526034	0.027781258		ADFP	Adfp	0.576764162	0.015447873		NRAS	NRAS proto-oncogene, GTPase	NRAS12V mutant protects RMS13 cells from ferroptotic cell death.	Cell viability assessed by MTT assay, western blot	Human	NRAS :+: Ferroptosis	GTPase NRas	P01111	RASN_HUMAN	26157704
RXRG	Rxrg	-0.398241359	0.012819655		MIA1	Mia1	-0.32477509	0.03625613		ASGR1	Asgr1	0.576326396	0.000383768		NT5DC2	5'-nucleotidase domain containing 2	Knockdown of these target genes sensitized cells to known ferroptosis inducers, while PACMA31, a previously reported inhibitor of P4HB, directly induced ferroptosis and was highly synergistic with erastin.	_NA_	_NA_	NT5DC2 :-: Ferroptosis	_NA_	_NA_		33124817
KRT1-24	Krt1-24	-0.399587342	0.006911557		1190007F08RIK	1190007F08Rik	-0.325272794	0.024457859		LIX1	Lix1	0.57552468	0.004055302		OSBPL9	oxysterol binding protein like 9	_NA_	_NA_	Human	OSBPL9 :+: Ferroptosis	_NA_	_NA_		32939090
BHLHB5	Bhlhb5	-0.400248714	0.006264837		SLC22A1	Slc22a1	-0.325852699	0.013835433		ICAM1	Icam1	0.575438406	0.013273832		OTUB1	OTU deubiquitinase, ubiquitin aldehyde binding 1	Inactivation promotes ferroptosis by down-regulating SLC7A11 levels. Overexpression is critical for tumor growth.	CRISPR/Cas9, RNAi, cell death, western blot, qRT-PCR	Human, mice	OTUB1 :+: SLC7A11, SLC7A11 :-: Ferroptosis	Ubiquitin thioesterase OTUB1	Q96FW1	OTUB1_HUMAN	30709928
NOTCH3	Notch3	-0.403215477	0.005114497		C630049M13	C630049M13	-0.325916389	0.026193165		ZFP36	Zfp36	0.574779445	0.007798163		OXSR1	Oxidative stress responsive kinase 1	Expression was upregulated during ferroptosis induced by erastin or RSL3.	RT-qPCR, cell viability	Human	Deduced	O95747	OXSR1_HUMAN	24439385	May promote ferroptosis.
6330403N15RIK	6330403N15Rik	-0.40400738	0.016265328		KRT10	Krt10	-0.326286667	0.024597284		UBE2E3	Ube2e3	0.573327689	0.001279672		P4HB	prolyl 4-hydroxylase subunit beta	Knockdown of these target genes sensitized cells to known ferroptosis inducers, while PACMA31, a previously reported inhibitor of P4HB, directly induced ferroptosis and was highly synergistic with erastin.	_NA_	Human	P4HB :-: ER stress, ER stress :+: Ferroptosis	_NA_	_NA_		33124817
CELSR2	Celsr2	-0.407324954	0.021670182		1810014F10RIK	1810014F10Rik	-0.327128943	0.025252997		TMEM34	Tmem34	0.573323923	0.035152998		PANX1	Pannexin 1	Deletion protects against ferroptotic cell death. Silenced Panx1 expression significantly attenuated ferroptotic lipid peroxidation and iron accumulation induced by the ferroptosis inducer erastin.	Cell viability, cell death, qRT-PCR, western blot, lipid peroxidation detection, shRNA	Human, mice	PANX1 :-: HMOX1, HMOX1 :-: Ferroptosis, PANX1 :+: MAPK/ERK, MAPK/ERK :+: Ferroptinophagy, Ferroptinophagy :+: Ferroptosis	Pannexin-1	Q96RD7	PANX1_HUMAN	31694915
E130203B14RIK	E130203B14Rik	-0.407836616	0.003367627		SH3BGRL3	Sh3bgrl3	-0.328762846	0.039571244		4930503L19RIK	4930503L19Rik	0.573291348	0.000121208		PANX2	pannexin 2	PANX2 Silencing Promotes Ferroptosis in PCa Cells.	_NA_	Human	PANX2 :-: Fe2, Fe2 :+: Ferroptosis, PANX2 :-: MDA, MDA :+: Ferroptosis	Pannexin-2	Q96RD6	PANX2_HUMAN	32547072
MAMDC1	Mamdc1	-0.409540421	0.009086415		TNC	Tnc	-0.328858046	0.014210867		BC049975	BC049975	0.571290665	0.021657883		PARK7	Parkinsonism associated deglycase	Therefore, our results further implied that the C terminus of DJ-1 mediates the suppression of ferroptosis, and when the C-terminal structure is destroyed, DJ-1 inhibition of ferroptosis is abolished.	_NA_	Human, mice	PARK7 :-: Ferroptosis	_NA_	_NA_		33024240
4833446K15RIK	4833446K15Rik	-0.409879258	0.004296715		NOPE	Nope	-0.328861549	0.016390343		NNMT	Nnmt	0.571037264	0.004374057		PCK2	Phosphoenolpyruvate carboxykinase 2, mitochondrial	Up-regulated (>= 2 fold) in erastin-treated samples.	RNA-seq	Human	Screened	Q16822	PCKGM_HUMAN	24844246	May promote ferroptosis.
IGBP1B	Igbp1b	-0.412195077	0.004896179		SRPK1	Srpk1	-0.329042622	0.019742763		ZC3HDC6	Zc3hdc6	0.570740385	0.001347753		PEBP1	Phosphatidylethanolamine binding protein 1	Elevated levels of PEBP1 resulted in increased sensitivity of HK2 cells to RSL3 whereas lowered contents of PEBP1 in HAEC and HT22 cells were associated with decreased sensitivity to ferroptosis.	Western blot, siRNA, cell death assay	Human, mice	(PEBP1/15LO) :+: Ferroptosis	Phosphatidylethanolamine-binding protein 1	P30086	PEBP1_HUMAN	29053969
UNC5C	Unc5c	-0.412276045	0.016684124		1810008A14RIK	1810008A14Rik	-0.329259053	0.049833016		PEP4	Pep4	0.568762999	0.002466487		PEX10	peroxisomal biogenesis factor 10	Genome-wide CRISPR screens identify peroxisome components as contributors to ferroptosis susceptibility.	_NA_	Human, mice	PEX10 :+: PUFA-ePLs, PUFA-ePLs :+: Ferroptosis	_NA_	_NA_		32939090
NR2F2	Nr2f2	-0.413897542	0.00466877		SEC8L1	Sec8l1	-0.32945581	0.030715585		DPP7	Dpp7	0.567935862	0.001380626		PEX12	peroxisomal biogenesis factor 12	Genome-wide CRISPR screens identify peroxisome components as contributors to ferroptosis susceptibility.	_NA_	Human	PEX12 :+: PUFA-ePLs, PUFA-ePLs :+: Ferroptosis	_NA_	_NA_		32939090
MOCS1	Mocs1	-0.416810552	0.027083585		6330442E10RIK	6330442E10Rik	-0.329595499	0.016121153		LYPLA1	Lypla1	0.566928551	0.000748018		PEX2	peroxisomal biogenesis factor 2	Genome-wide CRISPR screens identify peroxisome components as contributors to ferroptosis susceptibility.	_NA_	Human	PEX2 :+: PUFA-ePLs, PUFA-ePLs :+: Ferroptosis	_NA_	_NA_		32939090
1110037N09RIK	1110037N09Rik	-0.430199065	0.003568649		YWHAQ	Ywhaq	-0.329938163	0.020168884		EEF2	Eef2	0.566714608	0.00227779		PEX3	peroxisomal biogenesis factor 3	Genome-wide CRISPR screens identify peroxisome components as contributors to ferroptosis susceptibility.	_NA_	Human	PEX3 :+: PUFA-ePLs, PUFA-ePLs :+: Ferroptosis	_NA_	_NA_		32939090
NOTCH1	Notch1	-0.43535007	0.003876091		NRP	Nrp	-0.330367653	0.011926445		MYO9B	Myo9b	0.566690973	0.000935547		PEX6	peroxisomal biogenesis factor 6	_NA_	_NA_	Human	PEX6 :+: Ferroptosis	_NA_	_NA_		32939090
1810009N02RIK	1810009N02Rik	-0.435756438	0.002490999		RPO1-3	Rpo1-3	-0.330555067	0.029975528		ANKRD10	Ankrd10	0.565979359	0.029326448		PGD	Phosphoglycerate dehydrogenase	Required in erastin-induced ferroptosis.	shRNA silencing, RT-qPCR	Human	PGD :+: Ferroptosis	6-phosphogluconate dehydrogenase	P52209	6PGD_HUMAN	22632970
PCDH17	Pcdh17	-0.450093298	0.002993833		BCAS2	Bcas2	-0.330686401	0.040080003		CTGF	Ctgf	0.565426089	0.007950855		PHF21A	PHD finger protein 21A	_NA_	_NA_	Human	PHF21A :+: Ferroptosis	_NA_	_NA_		32939090
KY	Ky	-0.451095657	0.001760754		HAS3	Has3	-0.330888072	0.015266219		KLHL6	Klhl6	0.564158876	0.002653928		PHKG2	Phosphorylase kinase catalytic subunit gamma 2	U-2-OS cells became resistant to erastin upon PHKG2 silencing. Erastin-treated HT-1080 cells were rescued by shPHKG2.	shRNA suppressor screen, qPCR, cellular iron staining, cell viability	Human	PHKG2 :+: PUFAs peroxidation, PUFAs peroxidation :+: Ferroptosis	Phosphorylase b kinase gamma catalytic chain	P15735	PHKG2_HUMAN	27506793
TRIOBP	Triobp	-0.457636339	0.006425111		VSTM2	Vstm2	-0.331411703	0.019783455		MDH1	Mdh1	0.563433997	0.006206052		PIK3CA	Phosphatidylinositol-4,5-bisphosphate 3-kinase catalytic subunit alpha	Inhibitor blocked ferroptotic cell death.	Cell survival assays	Mice	PIK3CA :-: GSH, GSH :-: Lipid ROS, Lipid ROS :+: Ferroptosis	Phosphatidylinositol 4	P42336	PK3CA_HUMAN	24739485
ENG	Eng	-0.460448904	0.001777671		NDUFS4	Ndufs4	-0.332124372	0.040932392		KPNA2	Kpna2	0.563195273	0.011730553		PIR	pirin	Consequently, in cell cultures and xenograft mouse models, blocking PIR signaling enhances ferroptosis-mediated tumor growth suppression.	_NA_	Human, mice	PIR :-: oxidative DNA damage, oxidative DNA damage :+: HMGB1, HMGB1 :+: ACSL4, ACSL4 :+: Ferroptosis	Pirin	O00625	PIR_HUMAN	33373853
HES5	Hes5	-0.467083747	0.001564436		ATP6V1F	Atp6v1f	-0.332263403	0.042216597		LOH11CR2A	Loh11cr2a	0.562642816	0.001593511		PLA2G6	phospholipase A2 group VI	PLA2G6 Deficiency Sensitizes Trophoblasts to Ferroptosis.	_NA_	Human, mice	PLA2G6 :-: Ferroptosis	_NA_	_NA_		33087576
SPON2	Spon2	-0.475745406	0.00169021		MCTS1	Mcts1	-0.33285898	0.012616474		1810037G04RIK	1810037G04Rik	0.562364385	0.002356325		PLIN2	Perilipin 2	An indispensable gene and protein in the suppression of ferroptosis caused by abnormal lipometabolism in gastric carcinoma.	Cell proliferation and clonogenic assay, cell survival analysis, xenografts tumor, RNA-seq, RT?qPCR, ROS assay	Human, mice	PLIN2 :-: Ferroptosis	Perilipin-2	Q99541	PLIN2_HUMAN	31520166
LDOC1	Ldoc1	-0.480535531	0.005453711		TMEM32	Tmem32	-0.333077107	0.009575835		RENBP	Renbp	0.560896436	0.015766383		PLIN4	Perilipin 4	Upregulated in cells treated with ferroptosis inducer erastin. Stimulates ferroptosis possibly in a GSH-dependent manner.	Tandem mass tags, RNA-seq, DNase-seq, qPCR, Western blot, IHC	Human	Deduced	Q96Q06	PLIN4_HUMAN	31108460	May promote ferroptosis.
OTX1	Otx1	-0.51064294	0.006021531		4732497O03RIK	4732497O03Rik	-0.333439408	0.011832085		RAB7L1	Rab7l1	0.560394999	0.002560478		PML	Promyelocytic leukemia	PML expression turned cells highly resistant to ferroptosis.	Cell death assessment	Human	PML :-: Ferroptosis	Protein PML	P29590	PML_HUMAN	29081404
2210407G14RIK	2210407G14Rik	-0.536850076	0.001251826		MRPL17	Mrpl17	-0.333696314	0.024303502		IFITM2	Ifitm2	0.559990358	0.007269061		POM121L12	POM121 transmembrane nucleoporin like 12	_NA_	_NA_	Human	POM121L12 :+: Ferroptosis	_NA_	_NA_		32939090
BC054438	BC054438	-0.556440586	0.000686267		CFDP1	Cfdp1	-0.333884981	0.0158329		MSN	Msn	0.559966564	0.000950737		POR	cytochrome p450 oxidoreductase	The oxidoreductases POR and CYB5R1 are required for ferroptosis. Knockdown of POR in vivo protects ConA-induced ferroptotic liver damage	CRISPR-Cas9, immunoblot analysis, cell viability, LC-MS/MS	Human, mice	POR :+: hydrogen peroxide, hydrogen peroxide :+: PUFA peroxidation, PUFA peroxidation :+: Ferroptosis	_NA_	_NA_		33321093
ZXDA	Zxda	-0.557801435	0.005224002		1110048D14RIK	1110048D14Rik	-0.333929124	0.020374815		BC088983	BC088983	0.559327439	0.000197275		PPARA	peroxisome proliferator activated receptor alpha	In the p53 KO derivatives of both HT-1080 and SK-Hep1 cells, increased PPAR�� activity suppressed ferroptosis (Fig. 6C, D), while decreased PPAR�� activity increased their sensitivity to ferroptosis (Fig. 6E,F).	_NA_	Human	PPARA :-: Ferroptosis	Peroxisome proliferator-activated receptor alpha	Q07869	PPARA_HUMAN	32079652
PRF1	Prf1	-0.603941632	0.001707206		TBC1D5	Tbc1d5	-0.334996201	0.013664981		GOLGA4	Golga4	0.559263151	0.000910432		PPP1R13L	protein phosphatase 1 regulatory subunit 13 like	iASPP overexpression inhibits ferroptosis, and iASPP knockdown promotes ferroptosis in vivo.	_NA_	Mice	PPP1R13L :+: Nrf2, Nrf2 :-: Ferroptosis	RelA-associated inhibitor	Q8WUF5	IASPP_HUMAN	32203170
HSD3B2	Hsd3b2	-0.604342777	0.000118397		ST3GAL4	St3gal4	-0.335033994	0.017190593		SAT2	Sat2	0.557000433	0.00120411		PRDX1	peroxiredoxin 1	Consistent with our previous observation, loss of PRDX1 was sufficient to induce a significant increase in lipid peroxidation (Fig. 3B).	_NA_	Human	PRDX1 :-: Lipid ROS, Lipid ROS :+: Ferroptosis	Peroxiredoxin-1	Q06830	PRDX1_HUMAN	31901729
EG665378	EG665378	-0.610313124	0.000332217		NANS	Nans	-0.335044503	0.020665478		RPL29	Rpl29	0.556487122	0.000752339		PRDX6	Peroxiredoxin 6	A negative regulator of ferroptotic cell death.	Western blot, flow cytometry, SRB assay, gene transfection, shRNA, LOOH quantification	Human	PRDX6 :-: Lipid ROS, Lipid ROS :+: Ferroptosis	Peroxiredoxin-6	P30041	PRDX6_HUMAN	31036877
RHBDL2	Rhbdl2	-0.642559571	0.003674932		D4BWG0951E	D4Bwg0951e	-0.335574491	0.009529125		HSD3B7	Hsd3b7	0.555550036	0.005213083		PRKAA1	Protein kinase AMP-activated catalytic subunit alpha 1	Inhibition of PRKAA/AMPKalpha diminishes ferroptosis.	siRNA, western blot, cell viability assay, GSH assay, lipid peroxidation assay, iron assay	Human	PRKAA1 :+: (BECN1/SLC7A11), (BECN1/SLC7A11) :+: Ferroptosis	5'-AMP-activated protein kinase catalytic subunit alpha-1	Q13131	AAPK1_HUMAN	30057310
BC030476	BC030476	-0.776773177	0.001421458		MGST3	Mgst3	-0.335580927	0.031838564		ZFP238	Zfp238	0.555438541	0.015074057		PRKAA2	Protein kinase AMP-activated catalytic subunit alpha 2	Inhibition of PRKAA/AMPKalpha diminishes ferroptosis.	siRNA, western blot, cell viability assay, GSH assay, lipid peroxidation assay, iron assay	Human	PRKAA2 :+: (BECN1/SLC7A11), (BECN1/SLC7A11) :+: Ferroptosis	5'-AMP-activated protein kinase catalytic subunit alpha-2	P54646	AAPK2_HUMAN	30057310
ERDR1	Erdr1	-0.802341995	0.002075859		D10ERTD322E	D10Ertd322e	-0.335673601	0.023166923		USP5	Usp5	0.554635729	0.001168479		PRKCA	protein kinase C alpha	Similarly, genetic knockdown of PKC�� significantly protected RMS cells from Erastin-induced cell death.	_NA_	Human	PRKCA :+: Ferroptosis	Protein kinase C alpha type	P17252	KPCA_HUMAN	31173656
JARID1D	Jarid1d	-1.505121259	3.24E-10		NPM3	Npm3	-0.335774052	0.037020381		ANXA5	Anxa5	0.554584983	0.002241272		PROM2	Prominin 2	Induced by ferroptotic stress and promotes resistance to ferroptotic cell death. Facilitates ferroptosis resistance in mammary epithelial and breast carcinoma cells.	RNA-seq, western blot, qPCR, siRNA, cell count, cell death, iron assay	Human	Prominin2 :+: Ferritin-containing MVB, Ferritin-containing MVB :-: Ferroptosis	Prominin-2	Q8N271	PROM2_HUMAN	31735663
DDX3Y	Ddx3y	-2.314078023	1.38E-15		FDPS	Fdps	-0.336032445	0.014069277		RPL19	Rpl19	0.553899211	0.001109102		PSAT1	Phosphoserine aminotransferase 1	Up-regulated (>= 2 fold) in erastin-treated samples.	RNA-seq	Human	Screened	Q9Y617	SERC_HUMAN	24844246	May promote ferroptosis.
EIF2S3Y	Eif2s3y	-3.834570122	2.53E-20		NTSR1	Ntsr1	-0.336273633	0.012511709		2610031L17RIK	2610031L17Rik	0.553266418	0.010723088		PTEN	phosphatase and tensin homolog	Notably, we found that cancer cells carrying PIK3CA activating mutation or PTEN deletion appeared to be more resistant to RSL3. These mutations lead to the activation of the oncogenic PI3K-AKT signaling pathway. Therefore, sustained activation of the PI3K-AKT-mTOR pathway protects cancer cells from ferroptotic cell death.	Cell death	Human	PTEN :-: PI3K-AKT pathway, PI3K-AKT pathway :-: Ferroptosis	_NA_	_NA_		33229547
					GPR153	Gpr153	-0.336451938	0.014206925		HIST1H2BC	Hist1h2bc	0.552264752	0.016600567		PTGS2	Prostaglandin-endoperoxide synthase 2	Simply a downstream marker of ferroptosis. The most upregulated gene in BJeLR cells upon treatment with either erastin or (1S, 3R)-RSL3, but ferroptotic cell death was not affected by inhibition of the enzyme.	RT-qPCR, cell viability	Human	Validated	P35354	PGH2_HUMAN	24439385	May promote ferroptosis.
					SURB7	Surb7	-0.336717523	0.018582074		NXF1	Nxf1	0.551814347	0.000627703		PVT1	Pvt1 oncogene	PVT1 silencing or miR-214 overexpression significantly reduced infarct size and suppressed ferroptosis in vivo.	_NA_	Human, mice	PVT1 :+: Ferroptosis	_NA_	_NA_		32827544
					IGFBP5	Igfbp5	-0.336996964	0.011465085		IGBP1	Igbp1	0.551681644	0.000680299		RB1	RB transcriptional corepressor 1	Rb knock-down cells exposed to sorafenib encounter ferroptosis. Lack of Rb sensitized HCC cells to the induction of ferroptosis.	RNA interference, cell viability assay, oxidative stress measurement	Human, mice	RB1 :-: Ferroptosis	Retinoblastoma-associated protein	P06400	RB_HUMAN	25444922
					3830406C13RIK	3830406C13Rik	-0.337217674	0.01054011		1810073P09RIK	1810073P09Rik	0.550648395	0.011927258		RELA	RELA proto-oncogene, NF-kB subunit	Deficiency of IEC NF-��Bp65 led to upregulated ER stress-mediated ferroptosis in colitis	_NA_	Mice	RELA :-: ER stress, ER stress :+: Ferroptosis	Transcription factor p65	Q04206	TF65_HUMAN	32015337
					BBS7	Bbs7	-0.337419403	0.027478775		MAGOH	Magoh	0.550141206	0.000786704		RGS4	Regulator of G protein signaling 4	Down-regulated (>= 2 fold) in erastin-treated samples.	RNA-seq	Human	Screened	P49798	RGS4_HUMAN	24844246	May inhibit ferroptosis.
					FCF1	Fcf1	-0.337713092	0.030638833		VPS25	Vps25	0.549773415	0.001057412		RHEBP1	RHEB pseudogene 1	Rheb1 protects against cisplatin-induced tubular cell death and acute kidney injury via maintaining mitochondrial homeostasis.	_NA_	Human, mice	RHEBP1 :-: Ferroptosis	_NA_	_NA_		32404875
					SOCS2	Socs2	-0.337744347	0.010419123		RSRC2	Rsrc2	0.548662265	0.000497856		RIPK1	Receptor interacting serine/threonine kinase 1	Reduced expression results in resistance to ferroptosis.	Cell viability, western blot, RNA-seq, GSH assay, qRT-PCR, immunofluorescence imaging	Human	Deduced	Q13546	RIPK1_HUMAN	31827280	May promote ferroptosis.
					FBF1	Fbf1	-0.337763862	0.013651869		C330023M02RIK	C330023M02Rik	0.548243214	0.000686907		RNF113A	ring finger protein 113A	RNF113A deficiency indeed potentiated the production of lipid ROS, which accumulate in cells undergoing ferroptosis, upon Cisplatin stimulation, as evidenced by the quantification of BODIPY-C11 staining.	_NA_	Human	RNF113A :-: Lipid ROS, Lipid ROS :+: Ferroptosis	E3 ubiquitin-protein ligase RNF113A	O15541	R113A_HUMAN	32152280
					4930511J11RIK	4930511J11Rik	-0.337877707	0.019819398		LOC211660	LOC211660	0.548099862	0.010968197		RPL8	Ribosomal protein L8	Required in erastin-induced ferroptosis. Silencing of it conferred against erastin-induced ferroptosis.	shRNA screening, qPCR, gene silencing	Human	RPL8 :+: Ferroptosis	60S ribosomal protein L8	P62917	RL8_HUMAN	22632970
					CRYBA4	Cryba4	-0.338253659	0.013172826		CAPNS1	Capns1	0.54748069	0.00108045		RPTOR	regulatory associated protein of MTOR complex 1	mTORC1, Instead of mTORC2, Suppresses Ferroptosis. short-hairpin RNA (shRNA)-mediated silencing of RAPTOR (a component of mTORC1) but not that of RICTOR (a component of mTORC2) sensitized MDA-MB-453 and BT474 cells to RSL3.	Cell death, Western blot, shRNA, ectopic expression	Human	RAPTOR :+: mTORC1, mTORC1 :+: SREBP1, SREBP1 :+: SCD1, SCD1 :-: Ferroptosis	_NA_	_NA_		33229547
					D15WSU75E	D15Wsu75e	-0.338306048	0.019043814		CTSC	Ctsc	0.547392281	0.005571826		RRM2	ribonucleotide reductase regulatory subunit M2	RRM2 exerts an anti-ferroptotic role in liver cancer cells by sustaining GSH synthesis.	ELISA, qPCR, immunoblotting, Cell viability and cell death, Metabolites, immunofluorescence, co-immunoprecipitation, proximal ligation assay	Human	RRM2 :+: GSS, GSS :+: GSH, GSH :-: Ferroptosis	_NA_	_NA_		33372599
					KCNF1	Kcnf1	-0.338763436	0.012561854		APEX1	Apex1	0.547303718	0.000649689		SAT1	Spermidine/spermine N1-acetyltransferase 1	p53-mediated activation of SAT1 contributes to ferroptotic cell death in the presence of ROS stress. Knockdown of Sat1 partially rescued ROS-induced ferroptosis.	qRT-PCR, siRNA, CRISPR-cas9, western blot	Human, mice	SAT1 :+: ALOX15, ALOX15 :+: Lipid ROS, Lipid ROS :+: Ferroptosis	Diamine acetyltransferase 1	P21673	SAT1_HUMAN	27698118
					4932409F11RIK	4932409F11Rik	-0.339513838	0.023801563		2510027N19RIK	2510027N19Rik	0.547188837	0.000909094		SCD	Stearoyl-CoA desaturase	Depletion of the SCD1 and FADS2 metabolic genes induces ferroptosis.	shRNA, RT-qPCR, MTT assay, total iron detection, lipid ROS detection	Human	SCD :-: Ferroptosis	Acyl-CoA desaturase	O00767	ACOD_HUMAN	28900510
					ALAD	Alad	-0.33969976	0.018015403		FUS	Fus	0.54643024	0.00039807		SCP2	Sterol carrier protein 2	SCP-2 inhibitors showed anti-ferroptotic activity, which was substantiated by knocking down SCP-2 in Gpx4?/? cells.	Cell viability test, siRNA-mediated knockdown.	Mice	SCP2 :+: Ferroptosis	Non-specific lipid-transfer protein	P22307	NLTP_HUMAN	25402683
					MG29	Mg29	-0.340252242	0.019296038		ITGB4BP	Itgb4bp	0.545825756	0.000731215		SELENOS	Selenoprotein S	Expression was upregulated during ferroptosis induced by erastin or RSL3.	RT-qPCR, cell viability	Human	Deduced	Q9BQE4	SELS_HUMAN	24439385	SELS in article. May promote ferroptosis.
					SLC4A1	Slc4a1	-0.340568895	0.024507732		PDLIM1	Pdlim1	0.545084619	0.00038246		SESN2	Sestrin 2	Has cytoprotective effect against ferroptosis. In cells expressing Sesn2, erastin-induced cell death, ROS formation, and glutathione depletion were almost completely inhibited compared to that in control cells.	MTT assay, RT-PCR, luciferase assay, immunoblot, siRNA, Lipid peroxidation assay, GSH measurement	Human, mice	SESN2 :-: Lipid ROS, Lipid ROS :+: Ferroptosis	Sestrin-2	P58004	SESN2_HUMAN	31323261
					GOT1	Got1	-0.340701392	0.014915317		CCT2	Cct2	0.543453952	0.006880974		SETD1B	SET domain containing 1B, histone lysine methyltransferase	Enriched in GPX4 inhibitor ML162-resistant cells.	Gene trap insertion	Human	Screened	Q9UPS6	SET1B_HUMAN	25965523	May promote ferroptosis.
					SKP1A	Skp1a	-0.341423867	0.037474657		1500004A08RIK	1500004A08Rik	0.543450634	0.000737468		SIAH2	siah E3 ubiquitin protein ligase 2	Additionally SIAH2-deficient cells are also characterized by reduced expression levels of glutathione peroxidase 4 (GPX4), rendering the knock-out cells more sensitive to ferroptosis.	_NA_	Human	SIAH2 :+: GPX4, GPX4 :-: Ferroptosis	E3 ubiquitin-protein ligase SIAH2	O43255	SIAH2_HUMAN	32042051
					PCP2	Pcp2	-0.341664769	0.036150747		TAX1BP3	Tax1bp3	0.543430555	0.001767801		SIRT1	Sirtuin 1	Knockout partially mitigates ferroptosis.	Lipid peroxidation, iron and GSH assay, qRT-PCR, western blot	Mice	SIRT1 :+: Ferroptosis	NAD-dependent protein deacetylase sirtuin-1	Q96EB6	SIR1_HUMAN	31610175
					ADAM19	Adam19	-0.341703613	0.011001012		UBE2J1	Ube2j1	0.542883595	0.041725073		SIRT3	sirtuin 3	SIRT3 deficiency is resistant to autophagy�\dependent ferroptosis by inhibiting the AMPK/mTOR pathway and promoting GPX4 levels.	_NA_	Human, porcine	SIRT3 :-: GPX4, GPX4 :-: Ferroptosis	NAD-dependent protein deacetylase sirtuin-3, mitochondrial	Q9NTG7	SIR3_HUMAN	32329068
					SLC40A1	Slc40a1	-0.341752378	0.026722546		HK2	Hk2	0.542806946	0.006392805		SLC11A2	solute carrier family 11 member 2	Overexpression of DMT1 promoted H/R-induced cell ferroptosis.	_NA_	Human	SLC11A2 :+: Lipid ROS, Lipid ROS :+: Ferroptosis, SLC11A2 :+: ferrous iron, ferrous iron :+: Ferroptosis, SLC11A2 :+: iron deposition, iron deposition :+: Ferroptosis	Natural resistance-associated macrophage protein 2	P49281	NRAM2_HUMAN	32535745
					RGS10	Rgs10	-0.341890923	0.043129227		1110012L19RIK	1110012L19Rik	0.542599356	0.000617453		SLC16A1	solute carrier family 16 member 1	These observations support our hypothesis that HCAR1 and MCT1 are involved in the lactate-dependent ferroptosis resistance in tumor cells. Blocking the HCAR1/MCT1-Mediated Lactate Import Exacerbates Ferroptosis	Q-PCR, Immunohistochemistry analysis, siRNA, Western blot, Flow cytometeric analysis, Lipidomic study, animal study	Human, mice	(HCAR1/MCT1) :-: (AMP/ATP), (AMP/ATP) :+: AMPK, AMPK :-: SREBP1, SREBP1 :+: SCD1, SCD1 :-: Ferroptosis, (HCAR1/MCT1) :-: ACSL4, ACSL4 :+: Ferroptosis	_NA_	_NA_		33296645
					NSDHL	Nsdhl	-0.342122183	0.029931964		PPP1CB	Ppp1cb	0.542495079	0.001906776		SLC1A4	Solute carrier family 1 member 4	Up-regulated (>= 2 fold) in erastin-treated samples.	RNA-seq	Human	Screened	P43007	SATT_HUMAN	24844246	May promote ferroptosis.
					HDAC2	Hdac2	-0.342287254	0.009171907		FEZF2	Fezf2	0.542400393	0.049662073		SLC1A5	Solute carrier family 1 member 5	Pharmacological inhibition by L-g-glutamyl-p-nitroanilide or RNAi knockdown markedly blocked ferroptosis.	RNAi knockdown, cell survival analysis	Mice	SLC1A5 :+: Glutamine, Glutamine :+: Glutamate, Glutamate :+: alpha-Ketoglutarate, alpha-Ketoglutarate :+: Ferroptosis	Neutral amino acid transporter B(0)	Q15758	AAAT_HUMAN	26166707
					LXN	Lxn	-0.342491961	0.016357881		RGS16	Rgs16	0.541767422	0.008380599		SLC25A28	solute carrier family 25 member 28	As expected, shRNA-mediated knockdown of SLC25A28 completely abolished the mitochondrial iron accumulation, and, in turn, impaired BRD7 knockin-enhanced ferroptotic cell death (Fig. 4G) and classical ferroptotic events.	_NA_	Human, mice	SLC25A28 :+: mitochondrial iron accumulation, mitochondrial iron accumulation :+: Ferroptosis	Mitoferrin-2	Q96A46	MFRN2_HUMAN	32863216
					BC036718	BC036718	-0.342558184	0.013208263		PPP2R3C	Ppp2r3c	0.541358194	0.000313478		SLC2A1	Solute carrier family 2 member 1	Increased at LSH overexpression. Decreased at LSH knockdown. LSH can inhibit ferroptosis.	ChIP analysis, RT-qPCR	Human	Deduced	P11166	GTR1_HUMAN	28900510	GLUT1 in article. May inhibit ferroptosis.
					MDH2	Mdh2	-0.342800186	0.01642492		EDN1	Edn1	0.540747384	0.002682422		SLC2A12	Solute carrier family 2 member 12	Increased at LSH overexpression. Decreased at LSH knockdown. LSH can inhibit ferroptosis.	RT-qPCR	Human	Deduced	Q8TD20	GTR12_HUMAN	28900510	GLUT12 in article. May inhibit ferroptosis.
					LINGO2	Lingo2	-0.343141976	0.011214586		DIP3B	Dip3b	0.540326963	0.006010518		SLC2A14	Solute carrier family 2 member 14	Decreased at LSH knockdown. LSH can inhibit ferroptosis.	RT-qPCR	Human	Deduced	Q8TDB8	GTR14_HUMAN	28900510	GLUT14 in article. May inhibit ferroptosis.
					NME3	Nme3	-0.343413796	0.016310698		OBFC1	Obfc1	0.53938103	0.000440462		SLC2A3	Solute carrier family 2 member 3	Decreased at LSH knockdown. LSH can inhibit ferroptosis.	RT-qPCR	Human	Deduced	P11169	GTR3_HUMAN	28900510	GLUT3 in article. May inhibit ferroptosis.
					ARMCX3	Armcx3	-0.343518068	0.009153562		TBC1D12	Tbc1d12	0.538906213	0.003004761		SLC2A6	Solute carrier family 2 member 6	Increased at LSH overexpression. Decreased at LSH knockdown. LSH can inhibit ferroptosis.	RT-qPCR	Human	Deduced	Q9UGQ3	GTR6_HUMAN	28900510	GLUT6 in article. May inhibit ferroptosis.
					ACN9	Acn9	-0.343987988	0.01025337		RALGDS	Ralgds	0.538358944	0.000214306		SLC2A8	Solute carrier family 2 member 8	Decreased at LSH knockdown. LSH can inhibit ferroptosis.	RT-qPCR	Human	Deduced	Q9NY64	GTR8_HUMAN	28900510	GLUT8 in article. May inhibit ferroptosis.
					SLC17A7	Slc17a7	-0.343996704	0.016774165		2410166I05RIK	2410166I05Rik	0.538314435	0.000123081		SLC38A1	Solute carrier family 38 member 1	RNAi knockdown markedly blocked ferroptosis.	RNAi knockdown, cell survival analysis	Mice	SLC38A1 :+: Glutamine, Glutamine :+: Glutamate, Glutamate :+: alpha-Ketoglutarate, alpha-Ketoglutarate :+: Ferroptosis	Sodium-coupled neutral amino acid transporter 1	Q9H2H9	S38A1_HUMAN	26166707
					VPS24	Vps24	-0.344458055	0.01025015		APOBEC1	Apobec1	0.538241766	0.001255315		SLC39A14	solute carrier family 39 member 14	Loss of hepatic Slc39a14 protects against ferroptosis-induced liver fibrosis in Trf-LKO mice	_NA_	Mice	SLC39A14 :+: Ferroptosis	_NA_	_NA_		32374849
					1110019N10RIK	1110019N10Rik	-0.344534092	0.030238848		ASCC3L1	Ascc3l1	0.537847379	0.005470036		SLC3A2	Solute carrier family 3 member 2	Required for in vitro cell survival because of its role in protecting cells from ferroptosis.	Cell survival test	Mice	SLC3A2 :+: System Xc-, System Xc- :-: Ferroptosis	4F2 cell-surface antigen heavy chain	P08195	4F2_HUMAN	26945935
					ORC3L	Orc3l	-0.344864133	0.015174145		GYG1	Gyg1	0.53783093	0.002753153		SLC40A1	Solute carrier family 40 member 1	Involved in siramesine and lapatinib-induced ferroptotic cell death. Its expression is decreased after treatment with siramesine alone or in combination with lapatinib. Overexpression FPN resulted in decreased ROS and cell death whereas knockdown of FPN increased cell death after siramesine and lapatinib treatment.	Western blot, densitometry quantification, siRNA, gene transfection, cell death test	Human	SLC40A1 :-: Lipid ROS, Lipid ROS :+: Ferroptosis	Solute carrier family 40 member 1	Q9NP59	S40A1_HUMAN	27441659
					KCNIP3	Kcnip3	-0.345000822	0.023082174		ADMR	Admr	0.537798027	0.001172956		SLC7A11	Solute carrier family 7 member 11	Silencing of SLC7A11 sensitized HT-1080 cells to erastin-induced death, whereas transfection of HT-1080 cells with a plasmid encoding SLC7A11 conferred protection from erastin- and sulfasalazine-induced death.	RT-qPCR, siRNA, gene transfection, cell viability	Human	SLC7A11 :+: Cystine, Cystine :-: Ferroptosis	Cystine/glutamate transporter	Q9UPY5	XCT_HUMAN	22632970
					3300001G02RIK	3300001G02Rik	-0.345908976	0.011743933		RNASE4	Rnase4	0.53723671	0.019043812		SLC7A5	Solute carrier family 7 member 5	Up-regulated (>= 2 fold) in erastin-treated samples.	RNA-seq	Human	Screened	Q01650	LAT1_HUMAN	24844246	May promote ferroptosis.
					EVL	Evl	-0.346051381	0.037553231		CD9	Cd9	0.536712446	0.006375114		SMAD7	SMAD family member 7	_NA_	_NA_	Human	SMAD7 :+: Ferroptosis	_NA_	_NA_		32939090
					ACTR3	Actr3	-0.346163333	0.020628388		S100A10	S100a10	0.536600193	0.011373325		SNCA	synuclein alpha	Alpha synuclein aggregation drives ferroptosis: an interplay of iron, calcium and lipid peroxidation.	_NA_	Human	SNCA :+: Lipid ROS, Lipid ROS :+: Ferroptosis	Alpha-synuclein	P37840	SYUA_HUMAN	32341450
					2210418O10RIK	2210418O10Rik	-0.347072625	0.008058088		CKLFSF3	Cklfsf3	0.535850315	0.003540873		SNORA16A	Small nucleolar RNA, H/ACA box 16A	Down-regulated (>= 2 fold) in erastin-treated samples.	RNA-seq	Human	Screened	_NA_		24844246	May inhibit ferroptosis.
					APEH	Apeh	-0.347801474	0.019905963		IGFBP6	Igfbp6	0.535047475	0.002374306		SNX4	Sorting nexin 4	Potential positive regulators of ferroptosis.	RNAi screening	Mice	SNX4 :+: Lipid ROS, Lipid ROS :+: Ferroptosis	Sorting nexin-4	O95219	SNX4_HUMAN	27514700
					TESK1	Tesk1	-0.347989551	0.010658548		CCNL1	Ccnl1	0.534991428	0.025785945		SOCS1	Suppressor of cytokine signaling 1	Expression of SOCS1 sensitized cells to ferroptosis inducer. This effect of SOCS1 was efficiently blocked by ferroptosis inhibitor. Expression of SOCS1 reduced the levels of GSH, explaining in part its ability to sensitize cells to ferroptosis.	Cell death assay, cell viability assay, qPCR	Human	SOCS1 :+: p53, p53 :-: SLC7A11, SLC7A11 :+: GSH, GSH :-: Ferroptosis	Suppressor of cytokine signaling 1	O15524	SOCS1_HUMAN	29081404
					MGC18837	MGC18837	-0.348066436	0.016861584		FAIM	Faim	0.534854548	0.006705175		SP1	Sp1 transcription factor	Activated by ferroptosis inhibitor selenium.	Behavioral analysis, infarct volume analysis, immunocytochemistry, TUNEL staining, fluoro-jade Staining, qRT-PCR, cell death assay, ChIP assay, siRNA, western blot, immunoblotting, RNA-seq, mass spectrometry	Mice	Deduced	P08047	SP1_HUMAN	31056284	May inhibit ferroptosis.
					0610009B22RIK	0610009B22Rik	-0.348719263	0.01002232		FTHFD	Fthfd	0.5345196	0.007690859		SQSTM1	Sequestosome 1	The interaction between p62 and Keap1 increased following erastin and sorafenib treatment. Knockdown of p62 suppressed NRF2 expression and promoted growth inhibition with increased ferroptotic events including GSH depletion, lipid ROS production, and an increase of iron levels.	Immunoprecipitation assay, shRNA knockdown, iron assay, lipid peroxidation assay, glutathione assay, cell viability	Human, mice	SQSTM1 :-: KEAP1, KEAP1 :-: NFE2L2, NFE2L2 :-: Ferroptosis	Sequestosome-1	Q13501	SQSTM_HUMAN	26403645
					FKBP4	Fkbp4	-0.349265572	0.0077301		TAF9	Taf9	0.534482832	0.008201201		SRC	SRC proto-oncogene, non-receptor tyrosine kinase	Src-STAT3 activation renders the cell unable to undergo to ferroptosis. Src inhibition decreased cell viability significantly, and that loss of viability was rescued by ferroptosis inhibitors.	Immunoblotting, RNAi, qPCR, western blot, cell viability	Human	SRC :+: STAT3, STAT3 :-: ACSL4, ACSL4 :+: Ferroptosis	Proto-oncogene tyrosine-protein kinase Src	P12931	SRC_HUMAN	28972104
					1110003E01RIK	1110003E01Rik	-0.349825737	0.014212687		HIST1H4H	Hist1h4h	0.533926349	0.005765102		SREBF1	sterol regulatory element binding transcription factor 1	SREBP1 Protects Cells from Ferroptosis through SCD1 Activity.	CRISPR/Cas9, overexpression, RT-PCR, Cell viability	Human	SREBP1 :+: SCD1, SCD1 :-: Ferroptosis	_NA_	_NA_		33229547
					SQLE	Sqle	-0.350162522	0.030945393		GBIF	Gbif	0.533709302	0.00038621		SREBF2	sterol regulatory element binding transcription factor 2	The lipogenesis regulator SREBP2 directly induces transcription of the iron carrier Transferrin (TF), reducing intracellular iron pools, reactive oxygen species, and lipid peroxidation, thereby conferring resistance to inducers of ferroptosis.	_NA_	Human	SREBP2 :+: TF, TF :-: ROS, ROS :+: Lipid peroxidation, Lipid peroxidation :+: Ferroptosis	_NA_	_NA_		33203734
					1810020D17RIK	1810020D17Rik	-0.35017701	0.028332537		HIST1H2AN	Hist1h2an	0.533613046	0.00101363		SRXN1	Sulfiredoxin 1	Expression was upregulated during ferroptosis induced by erastin or RSL3.	RT-qPCR, cell viability	Human	Deduced	Q9BYN0	SRXN1_HUMAN	24439385	May promote ferroptosis.
					2900026H06RIK	2900026H06Rik	-0.3508951	0.015559658		CBS	Cbs	0.533378837	0.002460844		STAT3	Signal transducer and activator of transcription 3	Src-STAT3 activation renders the cell unable to undergo to ferroptosis.	Immunoblotting, RNAi, qPCR, western blot, cell viability	Human	STAT3 :-: ACSL4, ACSL4 :+: Ferroptosis	Signal transducer and activator of transcription 3	P40763	STAT3_HUMAN	28972104
					POLB	Polb	-0.35125716	0.010914043		ARID5B	Arid5b	0.532548008	0.003035272		STEAP3	STEAP3 metalloreductase	Erastin-induced mRNA expression is downregulated in FANCD2-deficient cells.	Q-PCR	Mice	Deduced	Q658P3	STEA3_HUMAN	27773819	May inhibit ferroptosis.
					USP43	Usp43	-0.351301335	0.01182235		DHX15	Dhx15	0.532516156	0.00184021		STING1	stimulator of interferon response cGAMP interactor 1	The CGAS-STING1 pathway promotes zalcitabine-induced ferroptosis.	_NA_	Human	STING1 :+: MDA, MDA :+: Ferroptosis	Stimulator of interferon genes protein	Q86WV6	STING_HUMAN	32186434
					GRM8	Grm8	-0.351307426	0.04443979		IMPA1	Impa1	0.532008479	0.035725973		STK11	serine/threonine kinase 11	Loss of function of the tumor suppressor LKB1 enhances sensitivity to ferroptosis in human non-small cell lung cancer cells.	_NA_	Human	LKB1 :+: AMPK, AMPK :-: ACC1, ACC1 :+: FAS, FAS :+: Ferroptosis	_NA_	_NA_		32883948
					2310045A20RIK	2310045A20Rik	-0.351516109	0.007816317		C730025P13RIK	C730025P13Rik	0.530664098	0.039871222		STMN1	Stathmin 1	Downregulated in cells treated with ferroptosis inducer erastin. Suppresses ferroptosis possibly in a GSH-dependent manner.	Tandem mass tags, RNA-seq, DNase-seq, qPCR, Western blot, IHC	Human	Deduced	P16949	STMN1_HUMAN	31108460	May inhibit ferroptosis.
					ALDH1B1	Aldh1b1	-0.351863294	0.008358188		SIAT8C	Siat8c	0.530468531	0.015121016		SUV39H1	SUV39H1 histone lysine methyltransferase	Mechanistically, we discovered that siRNA knockdown or pharmacological inhibition of SUV39H1 induced iron accumulation and lipid peroxidation, leading to ferroptosis that disrupted ccRCC cell growth in vitro and in vivo.	_NA_	Human	SUV39H1 :-: DPP4, DPP4 :+: Ferroptosis	_NA_	_NA_		33643820
					DPM2	Dpm2	-0.35255064	0.019006652		TSTA3	Tsta3	0.530423015	0.000327211		TAZ	Tafazzin	TAZ removal confers ferroptosis resistance, whereas overexpression of TAZS89A sensitizes cells to ferroptosis.	Cell viability, cell death, western blot, siRNA, qRT-PCR, microarray, immunofluorescence staining, ChIP-seq, Lipid ROS assay	Human, mice	TAZ :+: EMP1, EMP1 :+: NOX4, NOX4 :+: Lipid ROS, Lipid ROS :+: Ferroptosis	Tafazzin	Q16635	TAZ_HUMAN	31484063
					BC065078	BC065078	-0.353979625	0.011182106		WBSCR5	Wbscr5	0.529870677	0.004678581		TBK1	TANK binding kinase 1	hTBK1-c.978T>A mutation significantly inhibited the proliferation of NSC-34 cells via inducing cell ferroptosis, while the effect of TBK1 mutation was notably reversed by Ferrostatin-1 or p62 siRNA.	_NA_	Mice	TBK1-c.978T>A :+: KEAP1, KEAP1 :+: Ferroptosis	_NA_	_NA_		33312375
					6330548G22RIK	6330548G22Rik	-0.354275271	0.012221695		AW544865	AW544865	0.5297104	0.011078856		TF	Transferrin	Essential for the induction of ferroptotic cell death. Transferrin can only interact with transferrin receptor and be transported into the cell when it is loaded with iron.	Killing activity	Mice	TF :+: Ferroptosis	Serotransferrin	P02787	TRFE_HUMAN	26166707
					RPH3A	Rph3a	-0.354550481	0.008825969		GNPDA2	Gnpda2	0.529281211	0.004839135		TFAM	transcription factor A, mitochondrial	Zalcitabine-induced TFAM degradation promotes ferroptosis.	_NA_	Human	TFAM :-: Ferroptosis	Transcription factor A, mitochondrial	Q00059	TFAM_HUMAN	32186434
					DTNBP1	Dtnbp1	-0.355042129	0.008146781		1500026D16RIK	1500026D16Rik	0.529245827	0.00227006		TFAP2A	transcription factor AP-2 alpha	TFAP2A Inhibition Promotes Ferroptosis.	_NA_	Human	TFAP2A :-: Fe2+, Fe2+ :+: Ferroptosis	Transcription factor AP-2-alpha	P05549	AP2A_HUMAN	32432738
					MOBKL2A	Mobkl2a	-0.35525608	0.012126829		GDI3	Gdi3	0.529236091	0.00997583		TFAP2C	Transcription factor AP-2 gamma	Activated by ferroptosis inhibitor selenium.	Behavioral analysis, infarct volume analysis, immunocytochemistry, TUNEL staining, fluoro-jade Staining, qRT-PCR, cell death assay, ChIP assay, siRNA, western blot, immunoblotting, RNA-seq, mass spectrometry	Mice	Deduced	Q92754	AP2C_HUMAN	31056284	May inhibit ferroptosis.
					CHCHD7	Chchd7	-0.355354184	0.015496405		RPS6KA3	Rps6ka3	0.529030169	0.000364259		TFR2	Transferrin receptor 2	RNAi of transferrin receptor (TfR) inhibited ferroptosis.	RNAi	Mice	TFR2 :+: Ferroptosis	Transferrin receptor protein 2	Q9UP52	TFR2_HUMAN	26166707
					S100A10	S100a10	-0.357554726	0.035097143		JAK2	Jak2	0.52820122	0.001073213		TFRC	Transferrin receptor	RNAi of transferrin receptor (TfR) inhibited ferroptosis.	RNAi	Mice	TFRC :+: Ferroptosis	Transferrin receptor protein 1	P02786	TFR1_HUMAN	26166707
					SOCS5	Socs5	-0.357608828	0.008556447		CYP1B1	Cyp1b1	0.527562255	0.011567805		TGFB1	transforming growth factor beta 1	Therefore, PLC/PRF/5 cells and Huh7 cells were vulnerable to RSL3 in the presence of TGF-��1.	_NA_	Human	TGFB1 :-: xCT, xCT :+: GSH, GSH :-: Ferroptosis	Transforming growth factor beta-1 proprotein	P01137	TGFB1_HUMAN	32471991
					MRPL53	Mrpl53	-0.357704279	0.016274563		IVNS1ABP	Ivns1abp	0.52703623	0.00241794		TGFBR1	Transforming growth factor beta receptor 1	Inhibition attenuated erastin-induced ferroptosis.	Western blot, siRNA, glutathione assay, RT-PCR, cell viability assay	Human	TGFBR1 :-: NFE2L2, NFE2L2 :-: Ferroptosis	TGF-beta receptor type-1	P36897	TGFR1_HUMAN	30804470
					2700067E09RIK	2700067E09Rik	-0.357742752	0.015695059		LITAF	Litaf	0.526949012	0.012316531		TIMM9	translocase of inner mitochondrial membrane 9	_NA_	_NA_	Human	TIMM9 :+: Ferroptosis	_NA_	_NA_		32939090
					PIGF	Pigf	-0.357976322	0.009612654		TAF6	Taf6	0.526277451	0.011933457		TLR4	Toll like receptor 4	Knockdown inhibited ferroptosis.	Immunohistochemistry, western blot, cell death assay, siRNA	Rat	TLR4 :+: Ferroptosis	Toll-like receptor 4	O00206	TLR4_HUMAN	31196626
					PGCP	Pgcp	-0.358556515	0.005221128		STAT3	Stat3	0.525699082	0.00484793		TMBIM4	Transmembrane BAX inhibitor motif containing 4	Protects against ferroptosis in HCC cells. Inhibition increased ferroptotic cel death.	Cell viability and clonogenic survival assay, immunofluorescence, western blot, RNAi, gene transfection, qRT-PCR, lipid peroxidation assay	Human, mice	S1R :-: Ferroptosis	Protein lifeguard 4	Q9HC24	LFG4_HUMAN	31507082
					TMPRSS7	Tmprss7	-0.358902913	0.018934301		RBP1	Rbp1	0.525220456	0.008315572		TNFAIP3	TNF alpha induced protein 3	Overexpression increased ROS generation and enhanced erastin-induced ferroptosis, whereas knockdown inhibited erastin-induced ferroptosis.	Lentivirus transduction, CCK-8 assay, DYE670 staining assay, ROS staining assay, RT-qPCR, western blot	Human	TNFAIP3 :+: ACSL4, ACSL4 :+: Lipid ROS, TNFAIP3 :-: GPX4, GPX4 :-: Lipid ROS, Lipid ROS :+: Ferroptosis	Tumor necrosis factor alpha-induced protein 3	P21580	TNAP3_HUMAN	31160087
					SSB4	Ssb4	-0.360017065	0.013040211		CDKN2D	Cdkn2d	0.525057624	0.0032511		TP53	Tumor protein p53	Inhibits cystine uptake and sensitizes cells to ferroptosis. Erastin induced high levels of cell death in p53+/+ MEFs.	Cell death kinetics, shRNA, western blotting, RT-PCR, ChIP assay, cystine uptake assay	Human, mice	TP53 :-: SLC7A11, SLC7A11 :+: Cystine, Cystine :-: Ferroptosis	Cellular tumor antigen p53	P04637	P53_HUMAN	25799988
					D14ERTD449E	D14Ertd449e	-0.361817498	0.010371476		ANGPTL4	Angptl4	0.524895602	0.028344116		TP63	Tumor protein p63	Delta Np63 alpha can inhibit ferroptosis independent of p53. Overexpression protects cells from ferroptosis-inducing agents.	siRNA, cell death quantification	Human	TP63 :-: Ferroptosis	Tumor protein 63	Q9H3D4	P63_HUMAN	29212036
					2810428I15RIK	2810428I15Rik	-0.362590067	0.028478257		BCL9	Bcl9	0.524158214	0.002898769		TRIB3	Tribbles pseudokinase 3	Up-regulated (>= 2 fold) in erastin-treated samples.	RNA-seq	Human	Screened	Q96RU7	TRIB3_HUMAN	24844246	May promote ferroptosis.
					2610511O17RIK	2610511O17Rik	-0.362681092	0.009054508		PQBP1	Pqbp1	0.523918443	0.005945858		TSC1	TSC complex subunit 1	Haploinsufficiency of Tsc1 in tubular cells prevents cisplatin-induced tubular cell death and AKI.	_NA_	Human, mice	TSC1 :+: Ferroptosis	Hamartin	Q92574	TSC1_HUMAN	32404875
					1500032L24RIK	1500032L24Rik	-0.362866372	0.03922556		TXNL2	Txnl2	0.523777363	0.042537214		TSC22D3	TSC22 domain family member 3	Up-regulated (>= 2 fold) in erastin-treated samples.	RNA-seq	Human	Screened	Q99576	T22D3_HUMAN	24844246	May promote ferroptosis.
					CHCHD1	Chchd1	-0.363153258	0.040503174		STFA3	Stfa3	0.522690946	0.006200265		TTPA	alpha tocopherol transfer protein	_NA_	_NA_	Human	TTPA :+: Ferroptosis	_NA_	_NA_		32939090
					SH3BGRL	Sh3bgrl	-0.363376273	0.012358019		ENC1	Enc1	0.522489565	0.000322227		TUBE1	Tubulin epsilon 1	Up-regulated (>= 2 fold) in erastin-treated samples.	RNA-seq	Human	Screened	Q9UJT0	TBE_HUMAN	24844246	May promote ferroptosis.
					NDUFB10	Ndufb10	-0.363442291	0.022507111		TIMM50	Timm50	0.522482742	0.000511329		TXNIP	Thioredoxin interacting protein	Up-regulated (>= 2 fold) in erastin-treated samples.	RNA-seq	Human	Screened	Q9H3M7	TXNIP_HUMAN	24844246	May promote ferroptosis.
					LOC192950	LOC192950	-0.36481725	0.006911837		1500010J02RIK	1500010J02Rik	0.522074222	0.002112896		TXNRD1	Thioredoxin reductase 1	Expression was upregulated during ferroptosis induced by erastin or RSL3.	RT-qPCR, cell viability	Human	Deduced	Q16881	TRXR1_HUMAN	24439385	May promote ferroptosis.
					KLHL7	Klhl7	-0.365113193	0.01086417		REPRIMO	Reprimo	0.521982264	0.00021801		UBC	Ubiquitin C	Expression was upregulated during ferroptosis induced by erastin or RSL3.	RT-qPCR, cell viability	Human	Deduced	P0CG48	UBC_HUMAN	24439385	May promote ferroptosis.
					LUZP2	Luzp2	-0.365141524	0.013195896		DECR2	Decr2	0.521925453	0.002931588		ULK1	Unc-51 like autophagy activating kinase 1	Potential positive regulators of ferroptosis. Knockout of ULK1 led to significantly lower levels of erastin-induced ferroptosis in a dose- and time-dependent manner.	RNAi screening, gene knockout	Mice	ULK1 :+: Lipid ROS, Lipid ROS :+: Ferroptosis	Serine/threonine-protein kinase ULK1	O75385	ULK1_HUMAN	27514700
					CLDN10	Cldn10	-0.365141869	0.006762749		H2-T23	H2-T23	0.521102451	0.001383962		ULK2	Unc-51 like autophagy activating kinase 2	Knockout of ULK2 led to significantly lower levels of erastin-induced ferroptosis in a dose- and time-dependent manner.	Gene knockout	Mice	ULK2 :+: Lipid ROS, Lipid ROS :+: Ferroptosis	Serine/threonine-protein kinase ULK2	Q8IYT8	ULK2_HUMAN	27514700
					RPS3	Rps3	-0.365529324	0.024634981		WDR3	Wdr3	0.520970575	0.000838819		USP7	ubiquitin specific peptidase 7	USP7 promotes ferroptosis in the I/R-treated hearts via activation of p53/TfR1 pathway.	_NA_	Rat	USP7 :+: p53/TfR1, p53/TfR1 :+: Ferroptosis	_NA_	_NA_		33157209
					COMMD1	Commd1	-0.366008206	0.011891468		PTX3	Ptx3	0.519770948	0.02495231		VDAC2	Valtage-dependent anion channels 2	Required in erastin-induced ferroptosis.	shRNA silencing, RT-qPCR	Human	VDAC2 :+: Ferroptosis	Voltage-dependent anion-selective channel protein 2	P45880	VDAC2_HUMAN	22632970
					SRP14	Srp14	-0.366128279	0.034399066		SMU1	Smu1	0.519593319	0.001067463		VDR	vitamin D receptor	VDR activation attenuate cisplatin induced AKI by inhibiting ferroptosis.	_NA_	Mice	VDR :-: Lipid ROS, Lipid ROS :+: Ferroptosis, VDR :+: GPX4, GPX4 :-: Ferroptosis	Vitamin D3 receptor	P11473	VDR_HUMAN	31996668
					PPP1R11	Ppp1r11	-0.366138103	0.011230421		1700027N10RIK	1700027N10Rik	0.519442938	0.001675706		VEGFA	Vascular endothelial growth factor A	Up-regulated (>= 2 fold) in erastin-treated samples.	RNA-seq	Human	Screened	P15692	VEGFA_HUMAN	24844246	May promote ferroptosis.
					BCAS3	Bcas3	-0.366313259	0.008426175		2310036O22RIK	2310036O22Rik	0.519227038	0.002336939		VLDLR	Very low density lipoprotein receptor	Up-regulated (>= 2 fold) in erastin-treated samples.	RNA-seq	Human	Screened	P98155	VLDLR_HUMAN	24844246	May promote ferroptosis.
					CTNNB1	Ctnnb1	-0.366928556	0.01199569		EIF4EBP1	Eif4ebp1	0.51743822	0.005330854		WIPI1	WD repeat domain, phosphoinositide interacting 1	Potential positive regulators of ferroptosis.	RNAi screening	Mice	WIPI1 :+: Lipid ROS, Lipid ROS :+: Ferroptosis	WD repeat domain phosphoinositide-interacting protein 1	Q5MNZ9	WIPI1_HUMAN	27514700
					1110001E17RIK	1110001E17Rik	-0.367399227	0.008407501		CPXM1	Cpxm1	0.517220079	0.004117578		WIPI2	WD repeat domain, phosphoinositide interacting 2	Potential positive regulators of ferroptosis.	RNAi screening	Mice	WIPI2 :+: Lipid ROS, Lipid ROS :+: Ferroptosis	WD repeat domain phosphoinositide-interacting protein 2	Q9Y4P8	WIPI2_HUMAN	27514700
					DUSP6	Dusp6	-0.367766048	0.014364458		TNFRSF12A	Tnfrsf12a	0.516693137	0.029878034		WWTR1	WW domain containing transcription regulator 1	TAZ removal confers ferroptosis resistance, while TAZS89A overexpression sensitizes cells to ferroptosis.	_NA_	Human	WWTR1 :+: ANGPTL4, ANGPTL4 :+: NOX2, NOX2 :+: Ferroptosis	WW domain-containing transcription regulator protein 1	Q9GZV5	WWTR1_HUMAN	31641008
					VDAC2	Vdac2	-0.36861855	0.007304207		2900001O04RIK	2900001O04Rik	0.516506839	0.001480677		XBP1	X-box binding protein 1	Up-regulated (>= 2 fold) in erastin-treated samples.	RNA-seq	Human	Screened	P17861	XBP1_HUMAN	24844246	May promote ferroptosis.
					KCNK2	Kcnk2	-0.368839181	0.009365918		BRD9	Brd9	0.515580035	0.001316654		YWHAE	Tyrosine 3-monooxygenase/tryptophan 5-monooxygenase activation protein epsilon	Required by RSL3 (a ferroptosis inducer) to inactivate GPX4 (a ferroptosis inhibitor).	Mass spectrometry, siRNA, western blot	Human	Deduced	P62258	1433E_HUMAN	31581313	14-3-3epsilon in article. May promote ferroptosis.
					PFN2	Pfn2	-0.369148213	0.008088825		COL4A1	Col4a1	0.515569132	0.003744204		YY1AP1	YY1 associated protein 1	Makes cells more sensitive to ferroptosis. Cells lacking YAP were no longer sensitised to ferroptosis.	Cell death, cell viability, lipid peroxidation, immunoblotting, CRISPR/Cas9, ChIP assay, qRT-PCR	Human, mice	YAP :+: ACSL4, ACSL4 :+: Ferroptosis, YAP :+: TFRC, TFRC :+: Ferroptosis	YY1-associated protein 1	Q9H869	YYAP1_HUMAN	31341276
					CHORDC1	Chordc1	-0.369443384	0.010818992		DAAM1	Daam1	0.515543374	0.000302233		ZEB1	Zinc finger E-box binding homeobox 1	Knockout of ZEB1 prevents cell death induced by GPX4 inhibition.	sgRNA, cell viability	Human	ZEB1 :+: Lipid ROS, Lipid ROS :+: Ferroptosis	Zinc finger E-box-binding homeobox 1	P37275	ZEB1_HUMAN	28678785
					ADCYAP1	Adcyap1	-0.369576781	0.019206171		MPV17	Mpv17	0.515390351	0.001246114		ZFAS1	ZNFX1 antisense RNA 1	lncRNA ZFAS1 promotes lung fibroblast-to-myofibroblast transition and ferroptosis via functioning as a ceRNA through miR-150- 5p/SLC38A1 axis.	_NA_	Human, rat	ZFAS1 :+: SLC38A1, SLC38A1 :+: Ferroptosis, ZFAS1 :+: Lipid ROS, Lipid ROS :+: Ferroptosis	_NA_	_NA_	_NA_	32453709
					1700023M09RIK	1700023M09Rik	-0.369832354	0.03353044		ARIH1	Arih1	0.514679521	0.000880468		ZFP36	ZFP36 ring finger protein	ZFP36 plasmid impaired FBXW7 plasmid-induced HSC ferroptosis. Overexpression of Zfp36 impaired erastin- or sorafenib-induced ferroptosis.	Cell viability, lipid peroxidation, iron, GSH and ROS assays, western blot, RT-PCR, RNA-seq	Human, mice	ZFP36 :-: ATG16L1, ATG16L1 :+: Ferroptosis	mRNA decay activator protein ZFP36	P26651	TTP_HUMAN	31679460
					GPR21	Gpr21	-0.370004027	0.005951854		USP3	Usp3	0.514678851	0.00092589		ZFP69B	ZFP69 zinc finger protein B	Up-regulated (>= 2 fold) in erastin-treated samples.	RNA-seq	Human	Screened	Q9UJL9	ZF69B_HUMAN	24844246	ZNF643 in article. May promote ferroptosis.
					MRPL36	Mrpl36	-0.370082583	0.007829455		CXX1B	Cxx1b	0.514466879	0.000774433		ZNF419	Zinc finger protein 419	Up-regulated (>= 2 fold) in erastin-treated samples.	RNA-seq	Human	Screened	Q96HQ0	ZN419_HUMAN	24844246	May promote ferroptosis.
					HSD11B1	Hsd11b1	-0.370521034	0.009084101		DXIMX46E	DXImx46e	0.514188284	0.005634515
					SSR4	Ssr4	-0.370574265	0.047169454		DHRS8	Dhrs8	0.513433662	0.010822853
					LONP2	Lonp2	-0.370825191	0.007497912		SDF2	Sdf2	0.513220206	0.001966999
					AI593442	AI593442	-0.371649393	0.0082297		0610009B22RIK	0610009B22Rik	0.5123775	0.0271285
					1110020P15RIK	1110020P15Rik	-0.372134384	0.044522365		2410066E13RIK	2410066E13Rik	0.512301638	0.010345576
					SLC35F1	Slc35f1	-0.372811665	0.012828578		ATP6V1C1	Atp6v1c1	0.512291848	0.005596272
					1810010N17RIK	1810010N17Rik	-0.373034659	0.007887893		SFRS5	Sfrs5	0.512192529	0.004360544
					DEFB11	Defb11	-0.373049732	0.025769738		F830029L24RIK	F830029L24Rik	0.511579699	0.003183704
					1500005A01RIK	1500005A01Rik	-0.373153695	0.011317395		SOX5	Sox5	0.511130657	0.000673557
					1500032D16RIK	1500032D16Rik	-0.373584316	0.048445968		BC019367	BC019367	0.510647179	0.001269447
					ZIC3	Zic3	-0.37371042	0.009535723		PRPSAP2	Prpsap2	0.509563281	0.045821607
					SATB1	Satb1	-0.373731051	0.005530693		MPHOSPH6	Mphosph6	0.508671453	0.001075304
					3110035E14RIK	3110035E14Rik	-0.373878363	0.015899307		0610039N19RIK	0610039N19Rik	0.508122203	0.003787847
					GDF10	Gdf10	-0.37395296	0.0099169		ACTR10	Actr10	0.507454779	0.002014265
					SLC25A17	Slc25a17	-0.374054416	0.013635149		PABPC1	Pabpc1	0.507454454	0.03414203
					B230105J10	B230105J10	-0.374134935	0.005282976		2010311D03RIK	2010311D03Rik	0.507360233	0.001935311
					1190003M12RIK	1190003M12Rik	-0.374447114	0.006008921		NUAK1	Nuak1	0.507229816	0.000398565
					TRH	Trh	-0.374672742	0.009802072		RAC1	Rac1	0.507151355	0.003039003
					COX6A2	Cox6a2	-0.374762776	0.016468215		MRPL52	Mrpl52	0.506624008	0.027086817
					CORT	Cort	-0.374765425	0.044880169		CDH13	Cdh13	0.506335282	0.000848419
					BCS1L	Bcs1l	-0.37530845	0.012035526		CD63	Cd63	0.506318804	0.009644701
					SERF2	Serf2	-0.375977359	0.04324854		SLC25A12	Slc25a12	0.505540214	0.008119027
					CCK	Cck	-0.376448951	0.009495423		1500003O22RIK	1500003O22Rik	0.505418225	0.030852639
					LOC245828	LOC245828	-0.37658106	0.007932284		TTLL1	Ttll1	0.505404952	0.004815052
					MCEE	Mcee	-0.376875158	0.008726151		ALOX5AP	Alox5ap	0.504979804	0.025647973
					RPRML	Rprml	-0.377013992	0.007141676		HECA	Heca	0.504689685	0.001310041
					CCDC56	Ccdc56	-0.377932987	0.006658784		A830039B04RIK	A830039B04Rik	0.504522584	0.001460181
					CETN3	Cetn3	-0.378330953	0.016011942		SMARCD2	Smarcd2	0.504457624	0.00069584
					0610012G03RIK	0610012G03Rik	-0.378562349	0.028463879		WBP4	Wbp4	0.504190373	0.02523295
					EBI3	Ebi3	-0.380281987	0.008739134		STX18	Stx18	0.504109902	0.001888349
					0610012D17RIK	0610012D17Rik	-0.380979533	0.008963469		LGMN	Lgmn	0.50368838	0.005115245
					PPP1R9B	Ppp1r9b	-0.381161857	0.007235629		ACTR1A	Actr1a	0.503522794	0.002096024
					SUMO2	Sumo2	-0.381966161	0.010772436		0610041B22RIK	0610041B22Rik	0.503355396	0.030191313
					1810017G16RIK	1810017G16Rik	-0.382238738	0.028247559		P2RY5	P2ry5	0.503262445	0.005913866
					SMAP1	Smap1	-0.382413878	0.025710168		ZFAND6	Zfand6	0.50301514	0.000764174
					IL18	Il18	-0.382909005	0.00688372		MAD2L2	Mad2l2	0.502851088	0.002097171
					AI836003	AI836003	-0.384077405	0.003974293		GHDC	Ghdc	0.502662146	0.001516139
					3222401M22RIK	3222401M22Rik	-0.385200121	0.006429837		4930403J22RIK	4930403J22Rik	0.502602997	0.008878808
					NLGN3	Nlgn3	-0.385721033	0.010609949		UGT1A10	Ugt1a10	0.50254304	0.002054915
					AACS	Aacs	-0.385970193	0.011040728		5730509K17RIK	5730509K17Rik	0.50215978	0.003504339
					1110002B05RIK	1110002B05Rik	-0.386647001	0.01431294		NDFIP2	Ndfip2	0.502097681	0.028697075
					LRP4	Lrp4	-0.388294081	0.005342828		LY6E	Ly6e	0.501904792	0.011461802
					0910001L09RIK	0910001L09Rik	-0.388323021	0.027876408		PTPRK	Ptprk	0.501533602	0.002813824
					B230219D22RIK	B230219D22Rik	-0.388454968	0.006316501		HNRPDL	Hnrpdl	0.501426537	0.006192817
					1700025K23RIK	1700025K23Rik	-0.388981614	0.011722583		2610200G18RIK	2610200G18Rik	0.5012209	0.003265184
					MRPL24	Mrpl24	-0.389608976	0.004075327		TES3	Tes3	0.500823377	0.035130378
					CUEDC2	Cuedc2	-0.391321338	0.009770139		MRC1	Mrc1	0.500506441	0.001222255
					TRIB2	Trib2	-0.391664342	0.010339738		PDHB	Pdhb	0.500307462	0.008104144
					1110058L19RIK	1110058L19Rik	-0.392012818	0.009827958		HIST1H2BM	Hist1h2bm	0.500268963	0.005152894
					CTSK	Ctsk	-0.392338127	0.004288725		DACT1	Dact1	0.500105288	0.003036407
					GNAQ	Gnaq	-0.393481239	0.003571234		NUDT4	Nudt4	0.499827153	0.004827373
					AK4	Ak4	-0.39458076	0.008389846		FBL	Fbl	0.4998131	0.003368497
					4833420K19RIK	4833420K19Rik	-0.394968612	0.008653903		MFN1	Mfn1	0.499152701	0.005132509
					1500003D12RIK	1500003D12Rik	-0.395046414	0.00849547		HIST1H2AK	Hist1h2ak	0.498844551	0.010131666
					MMP17	Mmp17	-0.395344072	0.003532177		2410004N11RIK	2410004N11Rik	0.498811587	0.001945148
					PRSS19	Prss19	-0.39563389	0.012837989		DLGH4	Dlgh4	0.498633682	0.000958704
					ALAS2	Alas2	-0.396177749	0.006749493		GPX4	Gpx4	0.498526932	0.002626064
					CS	Cs	-0.396482164	0.004047257		OSMR	Osmr	0.498187452	0.017660163
					2310016M24RIK	2310016M24Rik	-0.397421043	0.025494643		ETFB	Etfb	0.498152697	0.005857199
					TRAPPC1	Trappc1	-0.398192346	0.00832689		RFNG	Rfng	0.498147202	0.001957881
					NDUFB3	Ndufb3	-0.399607352	0.046003299		ARHGDIB	Arhgdib	0.497955323	0.013724513
					ADPRH	Adprh	-0.399758119	0.010320294		GNB1	Gnb1	0.497118334	0.000839985
					2810417M05RIK	2810417M05Rik	-0.400043719	0.00357297		FSD1	Fsd1	0.496759849	0.009048581
					DYNLL1	Dynll1	-0.403049212	0.005757323		2310047C04RIK	2310047C04Rik	0.49587764	0.002486078
					BZW1	Bzw1	-0.403494664	0.012371248		LOC382010	LOC382010	0.49529059	0.00185889
					CAR4	Car4	-0.403807267	0.002606726		MTPN	Mtpn	0.495113592	0.001600319
					SERPINI1	Serpini1	-0.403843267	0.003952782		PHGDH	Phgdh	0.494792998	0.002908925
					DDAH2	Ddah2	-0.40405707	0.006986332		TNNI2	Tnni2	0.494772692	0.000835396
					AI847670	AI847670	-0.40498174	0.005234049		CGGBP1	Cggbp1	0.494013621	0.007970646
					HINT2	Hint2	-0.40515193	0.018939529		SEPM	Sepm	0.493618694	0.025957314
					SERF1	Serf1	-0.405408975	0.028936605		ERCC1	Ercc1	0.493458034	0.004072111
					DLGH2	Dlgh2	-0.406094278	0.003283641		WWC1	Wwc1	0.493440725	0.000692529
					COX7A2	Cox7a2	-0.406858864	0.012474313		BCL6	Bcl6	0.492116407	0.009964416
					AGTRL1	Agtrl1	-0.407096329	0.004622956		ACVR1	Acvr1	0.491943658	0.004583964
					GM129	Gm129	-0.407195478	0.004218788		AW060766	AW060766	0.491862319	0.037749183
					GRM7	Grm7	-0.408132071	0.021231313		DAP	Dap	0.490960277	0.006155861
					LSM5	Lsm5	-0.408242829	0.0204598		PROS1	Pros1	0.490448922	0.003374265
					1810021J13RIK	1810021J13Rik	-0.409306302	0.003117101		NHP2L1	Nhp2l1	0.49022966	0.001809051
					2310057D15RIK	2310057D15Rik	-0.409608823	0.006273449		MAPK4	Mapk4	0.490151656	0.002325715
					RAPGEFL1	Rapgefl1	-0.40988137	0.004780582		FYB	Fyb	0.48963062	0.000738563
					DNAJC19	Dnajc19	-0.410481117	0.029941292		ACADL	Acadl	0.489440691	0.00086945
					CLDN12	Cldn12	-0.412307804	0.00232466		MYD88	Myd88	0.489307352	0.007533463
					HADHB	Hadhb	-0.412506242	0.009063885		LOC433801	LOC433801	0.488399383	0.007511073
					PYGB	Pygb	-0.412528965	0.002454072		PPP1R14C	Ppp1r14c	0.488190968	0.026497871
					CSE1L	Cse1l	-0.412629293	0.00221901		NUBP2	Nubp2	0.487678771	0.001064083
					EDF1	Edf1	-0.412639885	0.011518917		USP7	Usp7	0.487653758	0.0077384
					DOK4	Dok4	-0.412779442	0.00465022		ACATE3	Acate3	0.48689127	0.001218102
					CAB39L	Cab39l	-0.412839035	0.00237636		AI839920	AI839920	0.486793141	0.001008853
					C030002N13RIK	C030002N13Rik	-0.413890224	0.004818834		GRB14	Grb14	0.486789594	0.004212888
					COX6B	Cox6b	-0.414092988	0.029107735		ECHDC2	Echdc2	0.4867823	0.001583913
					2810405K02RIK	2810405K02Rik	-0.414754969	0.003814656		IGFBP7	Igfbp7	0.486773758	0.038910008
					ETV4	Etv4	-0.415006971	0.006614569		TBR1	Tbr1	0.486604539	0.010239009
					2410022L05RIK	2410022L05Rik	-0.415331826	0.004531169		SAP30	Sap30	0.486188335	0.003676278
					UXT	Uxt	-0.415430368	0.01533668		HIST3H2A	Hist3h2a	0.485934719	0.000471381
					SLC22A6	Slc22a6	-0.415910437	0.005877686		TBC1D5	Tbc1d5	0.485808983	0.01041832
					RPP21	Rpp21	-0.416450628	0.028415246		UTRN	Utrn	0.485267746	0.009356644
					SUPT3H	Supt3h	-0.41668028	0.006806635		DGKH	Dgkh	0.485240197	0.001325413
					NPM3-PS1	Npm3-ps1	-0.417043234	0.01966119		P2RY14	P2ry14	0.485090315	0.005468174
					YWHAB	Ywhab	-0.417151281	0.005392122		4930570C03RIK	4930570C03Rik	0.484956689	0.00391539
					MYL6	Myl6	-0.417923558	0.016304986		GUSB	Gusb	0.484750117	0.009348021
					DNAJC15	Dnajc15	-0.419674965	0.005947087		PDRG1	Pdrg1	0.484721041	0.000626117
					AI427515	AI427515	-0.4207889	0.009980041		ZFP180	Zfp180	0.483424486	0.000321512
					TMTC4	Tmtc4	-0.421503207	0.004399588		LAMP1	Lamp1	0.483223293	0.005121999
					NDG2	Ndg2	-0.42170473	0.013948512		LOC218805	LOC218805	0.482480849	0.000854443
					2210415M20RIK	2210415M20Rik	-0.4217653	0.003276918		FVT1	Fvt1	0.482406604	0.012708303
					CDKL2	Cdkl2	-0.422001986	0.003606785		RFC3	Rfc3	0.482345582	0.00120163
					INSIG1	Insig1	-0.422315228	0.00859782		ZFP68	Zfp68	0.482311711	0.012161387
					MRPL23	Mrpl23	-0.423088525	0.01932884		SLAMF9	Slamf9	0.481388232	0.005068202
					SLC17A8	Slc17a8	-0.423887473	0.007468245		ASL	Asl	0.481129239	0.002186017
					MRPS33	Mrps33	-0.424385117	0.008054976		RPS26	Rps26	0.481025627	0.004838956
					OLFR94	Olfr94	-0.430013328	0.001467471		EIF2AK3	Eif2ak3	0.480840586	0.016337556
					TLCD1	Tlcd1	-0.430085719	0.00983927		ATP6V1F	Atp6v1f	0.480731307	0.003670757
					CCL27	Ccl27	-0.431047707	0.002405271		POLB	Polb	0.480419393	0.002441349
					MRPL27	Mrpl27	-0.431755718	0.005042231		GPR65	Gpr65	0.479729662	0.006382428
					CDC42EP3	Cdc42ep3	-0.433465445	0.012642013		2610208M17RIK	2610208M17Rik	0.479662862	0.002315749
					PRKRA	Prkra	-0.433496007	0.002980036		AI132321	AI132321	0.478876505	0.004034935
					SNX16	Snx16	-0.433908016	0.002592638		SPAG5	Spag5	0.47869554	0.004800388
					LGALS1	Lgals1	-0.434040052	0.024389431		GBAS	Gbas	0.478588288	0.001731168
					TCTE1L	Tcte1l	-0.434280889	0.007315122		ATOX1	Atox1	0.478522146	0.002063957
					1810015A11RIK	1810015A11Rik	-0.437057973	0.002798127		PSMD7	Psmd7	0.478066798	0.001730693
					BC064033	BC064033	-0.437114276	0.005748837		PTGDS2	Ptgds2	0.47777467	0.009913254
					UBLCP1	Ublcp1	-0.437293671	0.002985905		GFM	Gfm	0.477504855	0.001795854
					1200009C21RIK	1200009C21Rik	-0.437841035	0.012256141		HNRPH2	Hnrph2	0.477425906	0.00231667
					COX8A	Cox8a	-0.440402772	0.027106574		EG433923	EG433923	0.4771924	0.00138209
					NDUFA6	Ndufa6	-0.440448299	0.03330898		RAB10	Rab10	0.476792364	0.032592248
					SEC61B	Sec61b	-0.440539035	0.012696127		CCT3	Cct3	0.476443601	0.003551034
					NDUFA7	Ndufa7	-0.441252902	0.035852433		ST6GALNAC2	St6galnac2	0.47637634	0.009981896
					D030028O16RIK	D030028O16Rik	-0.442305094	0.004026955		MRPL34	Mrpl34	0.476190428	0.002609084
					RBMS3	Rbms3	-0.443480954	0.001915262		THRSP	Thrsp	0.475829365	0.014806617
					SLC2A6	Slc2a6	-0.444264691	0.003101768		4930556P03RIK	4930556P03Rik	0.475795736	0.005723935
					RGMA	Rgma	-0.445395874	0.008900861		HYAL2	Hyal2	0.475538909	0.001816488
					GRCC10	Grcc10	-0.445425129	0.041087596		1810060D16RIK	1810060D16Rik	0.475305478	0.003251552
					2900046G09RIK	2900046G09Rik	-0.447481129	0.001391457		BC006662	BC006662	0.475225784	0.023709353
					0610007P14RIK	0610007P14Rik	-0.447513077	0.002112533		BCAP31	Bcap31	0.475160748	0.004596252
					HADH2	Hadh2	-0.447586063	0.008288431		YPEL1	Ypel1	0.475117643	0.013170671
					NUDT2	Nudt2	-0.449961442	0.001827054		HIST2H2AC	Hist2h2ac	0.474986533	0.002650894
					SCD1	Scd1	-0.452092921	0.001532557		PCDHA10	Pcdha10	0.474221415	0.014857298
					POLR2G	Polr2g	-0.45211053	0.015124232		1700009P13RIK	1700009P13Rik	0.473892436	0.001893534
					UCHL3	Uchl3	-0.452397867	0.00183661		HMGCLL1	Hmgcll1	0.473828073	0.009244912
					DSCR5	Dscr5	-0.454183779	0.001500444		ETHE1	Ethe1	0.47379803	0.002162851
					EPHB6	Ephb6	-0.456023206	0.002031354		CAV2	Cav2	0.473483355	0.005109977
					AI413582	AI413582	-0.456122243	0.004076038		HIST1H2AF	Hist1h2af	0.473230222	0.003900634
					ACAC	Acac	-0.458104653	0.000767918		2210412D01RIK	2210412D01Rik	0.472944609	0.029128995
					CMAS	Cmas	-0.459718532	0.001854962		PLP2	Plp2	0.472887575	0.00092748
					SLC38A3	Slc38a3	-0.459993305	0.005117528		MRPL30	Mrpl30	0.472874861	0.001972764
					FRMPD4	Frmpd4	-0.461248028	0.001286482		TRF	Trf	0.472738025	0.008148759
					2810055E05RIK	2810055E05Rik	-0.462140845	0.001873664		ACOT11	Acot11	0.472473062	0.018308947
					EGR1	Egr1	-0.462263482	0.002624758		LAPTM4A	Laptm4a	0.47242386	0.002186354
					HIST1H2AG	Hist1h2ag	-0.462269397	0.027798665		SCYE1	Scye1	0.472414998	0.005856002
					EEF1E1	Eef1e1	-0.462825505	0.002276508		RPO1-3	Rpo1-3	0.472365182	0.002301991
					GUCY1B3	Gucy1b3	-0.465460528	0.001876077		2310005N01RIK	2310005N01Rik	0.472211673	0.003223853
					BC002163	BC002163	-0.465559052	0.036518867		MBC2	Mbc2	0.47205436	0.002788611
					HINT1	Hint1	-0.466444176	0.014143057		SMARCA4	Smarca4	0.471832744	0.000750408
					COX7C	Cox7c	-0.466805312	0.027431718		5730406I15RIK	5730406I15Rik	0.471735192	0.005640212
					SEMA7A	Sema7a	-0.468993534	0.001138967		BTG1	Btg1	0.471397562	0.006692624
					GRIM19	Grim19	-0.46992939	0.030929232		PDCL	Pdcl	0.471288339	0.001915565
					GNPTAB	Gnptab	-0.470612741	0.001123435		9130404D14RIK	9130404D14Rik	0.47121209	0.004169846
					MRPL14	Mrpl14	-0.471049373	0.00456138		ROCK1	Rock1	0.470637724	0.000737541
					GJA9	Gja9	-0.472453428	0.002144174		D10627	D10627	0.470495256	0.001018171
					1810027O10RIK	1810027O10Rik	-0.473039867	0.042139538		2010316F05RIK	2010316F05Rik	0.470106962	0.010380909
					GSTM5	Gstm5	-0.474145966	0.001854611		ST6GAL1	St6gal1	0.469609141	0.012024459
					ELOVL6	Elovl6	-0.474233107	0.001684288		CCT4	Cct4	0.469305268	0.001014323
					1110063G11RIK	1110063G11Rik	-0.478897628	0.000701225		C630007B19RIK	C630007B19Rik	0.469232452	0.005830524
					2810410M20RIK	2810410M20Rik	-0.47904632	0.006331652		1110067D22RIK	1110067D22Rik	0.469128313	0.011017561
					RPL31	Rpl31	-0.479454954	0.028996552		LASS5	Lass5	0.469068648	0.001376018
					DCTN1	Dctn1	-0.480587738	0.003078988		HIP2	Hip2	0.46860562	0.00282668
					2310056P07RIK	2310056P07Rik	-0.481099894	0.001577246		BC002163	BC002163	0.468593379	0.002340226
					OLFML3	Olfml3	-0.48206503	0.004317869		ANKRD47	Ankrd47	0.46842724	0.002645404
					EBPL	Ebpl	-0.482557373	0.001188062		2810008M24RIK	2810008M24Rik	0.468331971	0.00159037
					DHCR24	Dhcr24	-0.482730232	0.000951847		2510038A11RIK	2510038A11Rik	0.468151558	0.003991815
					GM1673	Gm1673	-0.483307388	0.048040902		BMPR1A	Bmpr1a	0.468120135	0.010110455
					FMO1	Fmo1	-0.483568534	0.006475298		D15ERTD621E	D15Ertd621e	0.467897523	0.048978346
					LST1	Lst1	-0.485050976	0.009644075		SH3D1B	Sh3d1B	0.467560663	0.000737932
					TIMM8B	Timm8b	-0.487027462	0.015008883		ABHD4	Abhd4	0.467389913	0.006915574
					CHN2	Chn2	-0.487524196	0.000488658		2310047C17RIK	2310047C17Rik	0.467323869	0.00915527
					NT5C	Nt5c	-0.487961763	0.006292313		NPC2	Npc2	0.467162759	0.042153907
					DHCR7	Dhcr7	-0.488445596	0.000389727		RHEBL1	Rhebl1	0.465842231	0.001114788
					DBP	Dbp	-0.490418931	0.004643971		RAI12	Rai12	0.465641086	0.00143388
					RPL10	Rpl10	-0.490483543	0.011663748		CAMK1	Camk1	0.465348974	0.004829508
					SLCO1C1	Slco1c1	-0.49216582	0.001377602		RPS19	Rps19	0.465345359	0.001482504
					ING1L	Ing1l	-0.492269205	0.003435826		COMMD3	Commd3	0.465261009	0.001533626
					LIN7B	Lin7b	-0.495381248	0.00075735		SFPQ	Sfpq	0.465046847	0.005239459
					9030607L17RIK	9030607L17Rik	-0.506641232	0.000767572		HADH2	Hadh2	0.464914633	0.012929198
					1810035L17RIK	1810035L17Rik	-0.511294971	0.018579441		E030003N15RIK	E030003N15Rik	0.464843839	0.002216989
					1810063B05RIK	1810063B05Rik	-0.513524102	0.001995983		RAB11A	Rab11a	0.464556035	0.002235191
					UQCR	Uqcr	-0.515029937	0.022064942		MYO1F	Myo1f	0.464359663	0.007532985
					AI415330	AI415330	-0.515350901	0.001351553		6030410K14RIK	6030410K14Rik	0.464066828	0.001877592
					3732413I11RIK	3732413I11Rik	-0.515585722	0.000711774		4632417K18RIK	4632417K18Rik	0.46395269	0.005290442
					MRPL33	Mrpl33	-0.516136512	0.009103416		HSD17B4	Hsd17b4	0.463633602	0.005314159
					RLBP1	Rlbp1	-0.516283128	0.001306414		AK129375	AK129375	0.463401124	0.000820543
					HSPB3	Hspb3	-0.516377852	0.001003738		SPG21	Spg21	0.462812311	0.003814932
					HIST1H2AO	Hist1h2ao	-0.517787	0.025431217		NRG3	Nrg3	0.462260248	0.002039569
					RASSF3	Rassf3	-0.51876647	0.000424467		LOC245828	LOC245828	0.461815517	0.003379543
					ANAPC13	Anapc13	-0.52028874	0.018605191		HIST1H2AG	Hist1h2ag	0.461787486	0.010428612
					RPL12	Rpl12	-0.521441463	0.01372624		RASL11A	Rasl11a	0.461689373	0.003888087
					C230078M08RIK	C230078M08Rik	-0.522633545	0.000219571		2610209M04RIK	2610209M04Rik	0.461298456	0.006943883
					1810014L12RIK	1810014L12Rik	-0.523462565	0.000284251		9130017N09RIK	9130017N09Rik	0.461224481	0.008719437
					MRPL55	Mrpl55	-0.525747287	0.002448209		1300013D05RIK	1300013D05Rik	0.461208663	0.023749037
					1110006I15RIK	1110006I15Rik	-0.526562911	0.000485236		D10BUR2E	D10Bur2e	0.461115835	0.002392342
					EBP	Ebp	-0.529136226	0.00013318		HIST1H2BN	Hist1h2bn	0.460794284	0.011029057
					NDUFC1	Ndufc1	-0.529791027	0.007816286		EFNA1	Efna1	0.460741227	0.007043161
					ARL10B	Arl10b	-0.530422896	0.007717697		TROVE2	Trove2	0.460553733	0.002060176
					TIMM13A	Timm13a	-0.531909951	0.003148894		PFC	Pfc	0.460437251	0.005993213
					HBA-A1	Hba-a1	-0.532872614	0.0062435		DDX28	Ddx28	0.460255153	0.005491991
					CADPS2	Cadps2	-0.536349164	0.001359797		A830061E14RIK	A830061E14Rik	0.460084101	0.003118287
					NDUFA1	Ndufa1	-0.537091822	0.024380805		FBXW7	Fbxw7	0.45975127	0.011928216
					RPL36A	Rpl36a	-0.539211507	0.018954356		TLR7	Tlr7	0.459145226	0.008050576
					2510005D08RIK	2510005D08Rik	-0.540118679	0.000227883		CAR13	Car13	0.45901572	0.010553976
					C630007B19RIK	C630007B19Rik	-0.545318102	0.001754943		1300018J18RIK	1300018J18Rik	0.458437053	0.002212894
					ERDR1	Erdr1	-0.54644118	0.003578948		EIF2B1	Eif2b1	0.458349607	0.001910567
					HIST2H2AC	Hist2h2ac	-0.546749074	0.028298144		CD24A	Cd24a	0.458252907	0.012116569
					HIST1H2AD	Hist1h2ad	-0.547639105	0.033517836		TCEB3	Tceb3	0.457715542	0.002670357
					DPM3	Dpm3	-0.54788296	0.017781023		TNRC9	Tnrc9	0.457678459	0.039886974
					ATP5J2	Atp5j2	-0.55251727	0.009545019		HAX1	Hax1	0.457435011	0.02595338
					COX17	Cox17	-0.557433094	0.007101065		CD180	Cd180	0.457309191	0.009252368
					2410015N17RIK	2410015N17Rik	-0.561192608	0.002300697		DCTN3	Dctn3	0.457150823	0.002574353
					MRPS21	Mrps21	-0.562836885	0.006641243		CLIC4	Clic4	0.457061061	0.016689958
					2010107E04RIK	2010107E04Rik	-0.566330949	0.008911633		PFDN2	Pfdn2	0.456919212	0.004907884
					TUBA4	Tuba4	-0.573879191	0.002091266		LBP	Lbp	0.456746762	0.01249808
					2410015M20RIK	2410015M20Rik	-0.575658827	0.002555029		2610028L19RIK	2610028L19Rik	0.456661078	0.001861613
					MRPS18C	Mrps18c	-0.575795516	0.005735172		YAP1	Yap1	0.456624552	0.002116541
					HIST1H2AH	Hist1h2ah	-0.577593598	0.021483551		6430590A10RIK	6430590A10Rik	0.456493627	0.000984314
					HIST1H2AK	Hist1h2ak	-0.577638598	0.023216834		DNAJC8	Dnajc8	0.456487861	0.043271179
					EGR4	Egr4	-0.577810138	0.001006608		RER1	Rer1	0.456130866	0.016563817
					ACAT2	Acat2	-0.578343103	0.000108578		LAMP2	Lamp2	0.456126675	0.008362143
					1110001J03RIK	1110001J03Rik	-0.580811779	0.008031037		OSGEP	Osgep	0.456060842	0.006472562
					TOMM7	Tomm7	-0.598793128	0.009486419		RBM8	Rbm8	0.455896842	0.002415667
					NOLA3	Nola3	-0.599086835	0.001470831		BAT3	Bat3	0.455863449	0.002882549
					GM561	Gm561	-0.607796396	0.001400341		SH3GLB1	Sh3glb1	0.455522293	0.001768548
					2310005N03RIK	2310005N03Rik	-0.609240365	0.000646903		ADH5	Adh5	0.455336597	0.001565722
					3632451O06RIK	3632451O06Rik	-0.615374914	6.00E-05		RBBP7	Rbbp7	0.454994884	0.003678166
					2900010M23RIK	2900010M23Rik	-0.618389479	0.007849048		SERF2	Serf2	0.454750477	0.001566642
					ERAF	Eraf	-0.619174723	2.69E-05		PCF11	Pcf11	0.454460526	0.003082352
					CNTN6	Cntn6	-0.619811052	0.000120101		SNAPC5	Snapc5	0.453965427	0.01215553
					ATP5H	Atp5h	-0.621236481	0.001856925		2810036L13RIK	2810036L13Rik	0.453284371	0.006284169
					THEM2	Them2	-0.621911977	0.000434172		CRIP2	Crip2	0.45318986	0.009270633
					LOC228715	LOC228715	-0.642020498	0.001619354		FXYD5	Fxyd5	0.453135362	0.009209969
					SEC61G	Sec61g	-0.644074637	0.014294765		RNUXA	Rnuxa	0.452961389	0.014521331
					SLC38A5	Slc38a5	-0.668736281	5.45E-05		4831417L10	4831417L10	0.452717005	0.003237991
					HBB-B1	Hbb-b1	-0.668992304	0.000210152		D11MOH34	D11Moh34	0.452109245	0.011675723
					NDUFA3	Ndufa3	-0.677838381	0.006662807		C79127	C79127	0.451855433	0.004771725
					RPL39	Rpl39	-0.6911326	0.005850359		HIST1H2AH	Hist1h2ah	0.451691515	0.027993175
					P2RY13	P2ry13	-0.693380253	0.0007879		CD84	Cd84	0.451626008	0.011761438
					ADCY8	Adcy8	-0.705501187	1.33E-05		TUBD1	Tubd1	0.451625161	0.006226848
					GNG13	Gng13	-0.709792842	0.000471513		PEO1	Peo1	0.451041167	0.000747276
					SHFDG1	Shfdg1	-0.718516041	0.001639173		KCNU1	Kcnu1	0.450993121	0.002844033
					HIST1H2AN	Hist1h2an	-0.72132433	0.004280216		IRF3	Irf3	0.450884078	0.002615815
					SC4MOL	Sc4mol	-0.734314761	8.97E-05		AXUD1	Axud1	0.450824662	0.008139079
					HIST1H2AF	Hist1h2af	-0.740442607	0.006132846		1110008F13RIK	1110008F13Rik	0.450788328	0.006922578
					HSD17B7	Hsd17b7	-0.742114599	0.000331035		EXOSC8	Exosc8	0.450569555	0.012255939
					COX6C	Cox6c	-0.746939005	0.002301712		ZCCHC9	Zcchc9	0.448783472	0.025585071
					AKR1C19	Akr1c19	-0.767564084	0.000104298		COTL1	Cotl1	0.448749111	0.003460565
					MVD	Mvd	-0.786946806	8.23E-05		COPS2	Cops2	0.447982096	0.00253311
					MRPL52	Mrpl52	-0.787511765	0.000499437		MAFG	Mafg	0.447940041	0.009610345
					XLR4A	Xlr4a	-0.791074501	0.002435012		9030408N13RIK	9030408N13Rik	0.447645473	0.007319765
					RPL35A	Rpl35a	-0.798982195	0.001967985		SLCO3A1	Slco3a1	0.447441101	0.001406684
					STARD4	Stard4	-0.813881092	0.000128812		RRAS2	Rras2	0.447411097	0.043570789
					BGLAP-RS1	Bglap-rs1	-0.840417187	0.00026475		1110025F24RIK	1110025F24Rik	0.447362192	0.029556825
					COL1A1	Col1a1	-0.854977833	4.28E-05		NPY1R	Npy1r	0.44734389	0.005025508
					NCAN	Ncan	-0.893665586	2.59E-06		2810405I11RIK	2810405I11Rik	0.447299237	0.004581632
					BGLAP1	Bglap1	-0.975736148	0.000201779		LOC381066	LOC381066	0.447212157	0.018904699
					BGLAP2	Bglap2	-1.297709754	4.26E-05		HIST1H4I	Hist1h4i	0.447143689	0.007337216
										GADD45G	Gadd45g	0.447120046	0.013375415
										PTS	Pts	0.4469911	0.003491006
										DTX4	Dtx4	0.446700713	0.003210005
										SURF1	Surf1	0.446605721	0.010635319
										1700025B16RIK	1700025B16Rik	0.446504309	0.017279126
										BC047219	BC047219	0.446464612	0.01936151
										SEC63	Sec63	0.446355047	0.005111954
										COL4A2	Col4a2	0.446000899	0.023139905
										2610029G23RIK	2610029G23Rik	0.445941725	0.001121729
										ATP5F1	Atp5f1	0.445925996	0.004530914
										NOB1	Nob1	0.445776375	0.00256702
										PXMP2	Pxmp2	0.445739262	0.00739609
										MGLL	Mgll	0.445584833	0.022025688
										GNG10	Gng10	0.445577746	0.003849541
										SYNGR2	Syngr2	0.445103586	0.004751524
										PRPF38B	Prpf38b	0.444924332	0.002778813
										IREB2	Ireb2	0.444872062	0.001359181
										TDG	Tdg	0.444744054	0.002216538
										2310058A11RIK	2310058A11Rik	0.444701185	0.028339962
										2300008B03RIK	2300008B03Rik	0.44457684	0.003785715
										RPS5	Rps5	0.444409091	0.014009604
										ARHGAP30	Arhgap30	0.444392936	0.009548761
										LOC233529	LOC233529	0.444225099	0.001966805
										S100A6	S100a6	0.444068246	0.017835973
										UBAP2L	Ubap2l	0.44403255	0.003092825
										COX8B	Cox8b	0.443954032	0.029690107
										YME1L1	Yme1l1	0.443884018	0.005508158
										SLC1A2	Slc1a2	0.443817586	0.042697539
										TUBA6	Tuba6	0.443768936	0.019165504
										GNAO	Gnao	0.443764792	0.003043519
										2310005O14RIK	2310005O14Rik	0.443632279	0.013596608
										BC025575	BC025575	0.443414363	0.003193802
										B930093C12RIK	B930093C12Rik	0.443254802	0.002122551
										TOR2A	Tor2a	0.442684066	0.002247852
										D15MGI27	D15Mgi27	0.442449063	0.029650835
										ZFP533	Zfp533	0.442439108	0.001988695
										D17H6S56E-5	D17H6S56E-5	0.44233202	0.017547677
										SEC24A	Sec24a	0.442310048	0.002232564
										E130103I17RIK	E130103I17Rik	0.441717958	0.033334228
										SERPINB6B	Serpinb6b	0.441607137	0.038604659
										CTCF	Ctcf	0.441561773	0.006858166
										CXCL16	Cxcl16	0.441376625	0.013539636
										FOXO1	Foxo1	0.441257027	0.001944387
										NUDT21	Nudt21	0.440856974	0.033289399
										LOC232680	LOC232680	0.440644071	0.002235279
										1110002B05RIK	1110002B05Rik	0.440027097	0.034400548
										ACTR6	Actr6	0.439900626	0.028982929
										VSTM2	Vstm2	0.439877657	0.028621399
										SLC27A3	Slc27a3	0.439826456	0.017275814
										PURG	Purg	0.439383371	0.010863569
										BET1	Bet1	0.439376567	0.001755706
										DARS	Dars	0.439033578	0.00549636
										AI326906	AI326906	0.438993474	0.002087447
										DUSP11	Dusp11	0.438911553	0.023526251
										PLCG2	Plcg2	0.438788998	0.036297941
										SLC38A2	Slc38a2	0.438550707	0.005915844
										ELL	Ell	0.438485858	0.004926861
										WASF3	Wasf3	0.438432227	0.007160683
										2410019A14RIK	2410019A14Rik	0.438337438	0.008721584
										D12ERTD748E	D12Ertd748e	0.438260566	0.000883884
										NUP54	Nup54	0.438163808	0.001824867
										MLLT11	Mllt11	0.437862668	0.001251714
										E4F1	E4f1	0.437809663	0.005013223
										CIRBP	Cirbp	0.437627004	0.021184196
										FAU	Fau	0.437598066	0.010371561
										BC013529	BC013529	0.437340064	0.030162536
										GEMIN7	Gemin7	0.437318285	0.005754249
										POU3F1	Pou3f1	0.437213339	0.049293547
										RNF2	Rnf2	0.4370761	0.043829884
										EPHA7	Epha7	0.437044745	0.009365278
										Septin 9	Septin 9	0.436769741	0.006000597
										NIPSNAP3B	Nipsnap3b	0.436761219	0.004429127
										NCOA6	Ncoa6	0.43665676	0.002041663
										NUDT3	Nudt3	0.436647081	0.036183484
										WDR40A	Wdr40a	0.436475846	0.014730569
										IL11RA1	Il11ra1	0.436386832	0.01192268
										6330548O06RIK	6330548O06Rik	0.435767086	0.01666323
										MVP	Mvp	0.435567521	0.009053589
										1810015P03RIK	1810015P03Rik	0.43554278	0.001665296
										SPAG7	Spag7	0.435540652	0.018191582
										INPPL1	Inppl1	0.435513703	0.006154704
										2410080P20RIK	2410080P20Rik	0.435505538	0.002401598
										LDB2	Ldb2	0.435250813	0.00367118
										METTL9	Mettl9	0.435233857	0.004578561
										TBC1D9	Tbc1d9	0.434950247	0.007247675
										ZIPRO1	Zipro1	0.434723904	0.004630767
										FKBP5	Fkbp5	0.434229328	0.015251852
										D030016E14RIK	D030016E14Rik	0.434110937	0.003458237
										8430408G22RIK	8430408G22Rik	0.434045199	0.024503034
										C530050O22RIK	C530050O22Rik	0.433771375	0.004086346
										PSMB1	Psmb1	0.433728819	0.005326218
										NOL4	Nol4	0.433698275	0.010470838
										THOC1	Thoc1	0.43358534	0.012046278
										NUMA1	Numa1	0.433254144	0.00247937
										ARHGEF19	Arhgef19	0.432823642	0.005928501
										ENTPD6	Entpd6	0.432629895	0.005050714
										1810009K13RIK	1810009K13Rik	0.432481552	0.002052982
										MPDU1	Mpdu1	0.432250404	0.003046615
										RPS15	Rps15	0.4322046	0.009792083
										FBXO8	Fbxo8	0.431954648	0.012807715
										SMC6L1	Smc6l1	0.431752123	0.01039839
										TAF11	Taf11	0.431667503	0.004122926
										SCP2	Scp2	0.431343188	0.005497309
										GABRG2	Gabrg2	0.431264676	0.003314015
										2400006N03RIK	2400006N03Rik	0.431151825	0.008088687
										RAP1B	Rap1b	0.430887431	0.004370869
										ABCA8A	Abca8a	0.430846771	0.005409737
										TGFBI	Tgfbi	0.430796311	0.032501318
										APRIN	Aprin	0.430725587	0.002429342
										ZCCHC14	Zcchc14	0.430435743	0.001222159
										ANKRD17	Ankrd17	0.430146098	0.027676673
										CORO1B	Coro1b	0.430111253	0.008023772
										OLFR1166	Olfr1166	0.430022224	0.007281895
										HEXA	Hexa	0.429970592	0.003366596
										NFYA	Nfya	0.429801827	0.001702949
										CLTA	Clta	0.429763904	0.002213289
										FLII	Flii	0.429534808	0.003865768
										LCP1	Lcp1	0.42953444	0.001458219
										BC030477	BC030477	0.429319968	0.005615528
										2310046K01RIK	2310046K01Rik	0.428945254	0.006715557
										FAH	Fah	0.428699723	0.005980577
										NRBP	Nrbp	0.42854328	0.004417672
										RAB24	Rab24	0.428487895	0.004691837
										SURF2	Surf2	0.42840382	0.005097433
										MAP4K4	Map4k4	0.428130582	0.019668842
										CLK4	Clk4	0.428104427	0.008305387
										0610041G09RIK	0610041G09Rik	0.428094808	0.035111223
										VPS33B	Vps33b	0.427923417	0.007235287
										SLC9A9	Slc9a9	0.427865363	0.01370636
										DDX48	Ddx48	0.427786298	0.009019053
										MAD2L1BP	Mad2l1bp	0.42778237	0.006141724
										C1QBP	C1qbp	0.427580903	0.004448173
										4930527D15RIK	4930527D15Rik	0.427349547	0.007705991
										FCGR2B	Fcgr2b	0.426903006	0.006368952
										NPAS2	Npas2	0.426701164	0.008301611
										1700024D23RIK	1700024D23Rik	0.426662708	0.00140124
										PAK1	Pak1	0.426652952	0.005585416
										POLR3H	Polr3h	0.426564942	0.012985899
										RPS3	Rps3	0.426539712	0.006216617
										NOL5A	Nol5a	0.426432729	0.008685506
										SEC23B	Sec23b	0.426416756	0.00975752
										NDRL	Ndrl	0.426209748	0.010777335
										CCNDBP1	Ccndbp1	0.425983496	0.007616595
										2010012F05RIK	2010012F05Rik	0.425469804	0.003933428
										PRPF38A	Prpf38a	0.425422192	0.009491532
										MRPS22	Mrps22	0.425376009	0.005558574
										B3GNT5	B3gnt5	0.425327874	0.049216998
										C4B	C4b	0.425140943	0.011617587
										TRIM33	Trim33	0.425038922	0.001853931
										CORO1C	Coro1c	0.425012074	0.006351835
										ZFP346	Zfp346	0.424865328	0.012548501
										ABCB1B	Abcb1b	0.424799098	0.002219469
										EGLN3	Egln3	0.424485933	0.016639561
										CDKN1C	Cdkn1c	0.424465169	0.030273155
										JUN	Jun	0.424283798	0.011848923
										IAN6	Ian6	0.424176774	0.028162227
										D430015B01RIK	D430015B01Rik	0.424116598	0.041664224
										CD1D1	Cd1d1	0.424108342	0.007929883
										HIST1H1C	Hist1h1c	0.423880198	0.046056675
										CCL6	Ccl6	0.423760521	0.011228827
										EIF4A2	Eif4a2	0.423746441	0.003689213
										OSBPL8	Osbpl8	0.423645313	0.037788106
										OBFC2A	Obfc2a	0.423573634	0.005793805
										ELA1	Ela1	0.423565882	0.006506734
										CREB3	Creb3	0.423528182	0.003143896
										ABCB6	Abcb6	0.42346317	0.00114699
										CPEB1	Cpeb1	0.423455925	0.005719149
										TOB1	Tob1	0.423414896	0.003400391
										5830434P21RIK	5830434P21Rik	0.42340117	0.006686109
										ZFP143	Zfp143	0.423323136	0.002224241
										COMMD6	Commd6	0.422583242	0.008017961
										1200009B18RIK	1200009B18Rik	0.422474012	0.00912884
										2310065K24RIK	2310065K24Rik	0.422361939	0.007556407
										CP	Cp	0.421947423	0.035775424
										MAPRE3	Mapre3	0.421428389	0.036366127
										TOR1B	Tor1b	0.421345577	0.027975623
										CAPZA1	Capza1	0.421107832	0.00695246
										LOC433416	LOC433416	0.421051262	0.001852331
										PPAPDC1	Ppapdc1	0.420895947	0.006405364
										GRN	Grn	0.420802851	0.014597373
										0710005M24RIK	0710005M24Rik	0.420553084	0.002433429
										PPP1CC	Ppp1cc	0.420540979	0.003379371
										2610511E22RIK	2610511E22Rik	0.420418738	0.002763879
										ITGA6	Itga6	0.420391505	0.006905363
										GTF2E1	Gtf2e1	0.420249643	0.003769535
										TXNDC1	Txndc1	0.420200827	0.017501559
										TMEM16D	Tmem16d	0.420088904	0.004387433
										TCFL4	Tcfl4	0.420053822	0.010797224
										D4ERTD22E	D4Ertd22e	0.420034149	0.007232446
										AASDHPPT	Aasdhppt	0.419910285	0.017296417
										QSCN6	Qscn6	0.419815139	0.00164722
										STK25	Stk25	0.419614172	0.0073387
										NCOR1	Ncor1	0.419592102	0.00447196
										BRE	Bre	0.419454026	0.013447256
										FBN1	Fbn1	0.419217212	0.004965354
										1810011O10RIK	1810011O10Rik	0.419073524	0.013218936
										MRPS18C	Mrps18c	0.419015087	0.027949529
										RAD1	Rad1	0.418858651	0.017485129
										POU3F3	Pou3f3	0.418837695	0.012146096
										TRP53INP1	Trp53inp1	0.418291537	0.020991641
										AXOT	Axot	0.41827093	0.006225699
										GABRB1	Gabrb1	0.418122954	0.009308882
										RPS27L	Rps27l	0.418075877	0.00919124
										CACNG2	Cacng2	0.418047415	0.035969417
										4430402O11RIK	4430402O11Rik	0.417459546	0.013070887
										BC034054	BC034054	0.417305223	0.00919784
										CAPN2	Capn2	0.417250289	0.002820869
										BAG2	Bag2	0.417168145	0.038636412
										GMIP	Gmip	0.417038943	0.010336414
										1500016H10RIK	1500016H10Rik	0.416668114	0.004593006
										POP7	Pop7	0.416549051	0.005139559
										1700029P11RIK	1700029P11Rik	0.416500378	0.005438206
										TMEM4	Tmem4	0.41649058	0.010662417
										UPP1	Upp1	0.416370985	0.009655588
										RPAIN	Rpain	0.416268781	0.007184782
										SRP54	Srp54	0.416240457	0.010506161
										9630044O09RIK	9630044O09Rik	0.416232453	0.018597175
										BC029103	BC029103	0.416040618	0.03774965
										MTO1	Mto1	0.415939506	0.002749647
										JOSD3	Josd3	0.415866854	0.011945778
										RPS15A	Rps15a	0.415686956	0.030473873
										CAT	Cat	0.415685996	0.042873447
										ARMCX6	Armcx6	0.415680261	0.006499933
										SYPL	Sypl	0.415577433	0.016775995
										D1BWG0491E	D1Bwg0491e	0.415256015	0.020203728
										VIL2	Vil2	0.414861977	0.017860523
										RABIF	Rabif	0.414779858	0.004872164
										PIB5PA	Pib5pa	0.414720165	0.009124106
										2410005K17RIK	2410005K17Rik	0.414576722	0.023844393
										SPR	Spr	0.414572487	0.015787884
										SUCLG1	Suclg1	0.414401843	0.013136672
										VRK3	Vrk3	0.413748583	0.01439114
										EIF4B	Eif4b	0.413556708	0.022320693
										1110030J09RIK	1110030J09Rik	0.413541561	0.006209657
										SMFN	Smfn	0.413202009	0.006133259
										PLK3	Plk3	0.412877719	0.013306149
										1200003O06RIK	1200003O06Rik	0.412440821	0.021513425
										TMEM77	Tmem77	0.412423548	0.00252652
										CAP1	Cap1	0.41231591	0.006945875
										ADCK4	Adck4	0.412266332	0.009636072
										CCL21B	Ccl21b	0.412198023	0.03457865
										LOX	Lox	0.412179696	0.007050881
										U2AF1L4	U2af1l4	0.412112966	0.012130931
										HSPBAP1	Hspbap1	0.412071907	0.001053208
										AA517853	AA517853	0.411993126	0.010378667
										KIF3B	Kif3b	0.411989266	0.002238024
										TRIM23	Trim23	0.411845429	0.008753336
										PET112L	Pet112l	0.411737518	0.007024289
										HNT	Hnt	0.411522662	0.002604001
										SLC25A30	Slc25a30	0.411469121	0.002794289
										LPXN	Lpxn	0.411352334	0.00452945
										NUDT13	Nudt13	0.411331018	0.002489316
										1700095N21RIK	1700095N21Rik	0.411104969	0.005189271
										C1QL3	C1ql3	0.410962572	0.017931907
										CCL17	Ccl17	0.41067966	0.00622717
										CALR	Calr	0.410628298	0.004529327
										ADK	Adk	0.410015558	0.01126542
										ELYS	Elys	0.409840773	0.005425936
										1700024C24RIK	1700024C24Rik	0.409797251	0.007971939
										PSME1	Psme1	0.40966414	0.006101618
										KCNK6	Kcnk6	0.409166619	0.014236196
										TRIM35	Trim35	0.408862569	0.004328754
										ZFP553	Zfp553	0.408640736	0.010711466
										1810007M14RIK	1810007M14Rik	0.408563219	0.002339674
										TCOF1	Tcof1	0.408443304	0.042427262
										FTSJ3	Ftsj3	0.408420744	0.033890086
										C6.1A	C6.1A	0.408363518	0.02837827
										DAZAP2	Dazap2	0.407889671	0.045185994
										4930504E06RIK	4930504E06Rik	0.407747836	0.010270111
										NFKBIA	Nfkbia	0.407569675	0.031104199
										2700094L05RIK	2700094L05Rik	0.407463137	0.010872557
										CHAF1B	Chaf1b	0.407430128	0.012686899
										AK129302	AK129302	0.407320774	0.004851112
										9530090G24RIK	9530090G24Rik	0.407300035	0.008487572
										MRPS18A	Mrps18a	0.406915679	0.006918273
										CYB5R4	Cyb5r4	0.406907518	0.004030947
										SLC11A1	Slc11a1	0.406881555	0.049041534
										UNC119	Unc119	0.406855974	0.013539145
										1190017O12RIK	1190017O12Rik	0.406749833	0.004862933
										DDIT3	Ddit3	0.406551609	0.004715907
										GGTA1	Ggta1	0.406232521	0.010573942
										TRMT1	Trmt1	0.405873636	0.011594174
										SLC12A4	Slc12a4	0.405762433	0.002751592
										D10ERTD322E	D10Ertd322e	0.405732404	0.008146351
										CLSTN1	Clstn1	0.405419688	0.019153545
										PPM1G	Ppm1g	0.40541278	0.006152876
										MNAT1	Mnat1	0.405010566	0.009721647
										MUSTN1	Mustn1	0.404819417	0.020279428
										ING4	Ing4	0.404308311	0.011092593
										8430419L09RIK	8430419L09Rik	0.404131246	0.005997785
										TBRG1	Tbrg1	0.404104638	0.008042431
										ACVR2	Acvr2	0.403988474	0.04042266
										TLR13	Tlr13	0.403937746	0.005700907
										RPL4	Rpl4	0.403798431	0.005620132
										ARHGAP15	Arhgap15	0.403651013	0.007838516
										UCHL5	Uchl5	0.403491735	0.012102904
										HNRPF	Hnrpf	0.403380627	0.033974347
										DUSP8	Dusp8	0.40332414	0.002683151
										COL1A1	Col1a1	0.403316841	0.011924772
										1110033J19RIK	1110033J19Rik	0.403214346	0.029688618
										DNTTIP1	Dnttip1	0.402602027	0.008062923
										ODC1	Odc1	0.402555041	0.009098789
										CSRP2	Csrp2	0.402504188	0.012171883
										PEX14	Pex14	0.402461116	0.005889362
										PCTK3	Pctk3	0.402438678	0.011299009
										MAK10	Mak10	0.402332856	0.006685007
										ZCCHC6	Zcchc6	0.402009269	0.008723953
										TIMM44	Timm44	0.401889578	0.009219871
										E430018J23RIK	E430018J23Rik	0.401535669	0.004168214
										NCAN	Ncan	0.401259084	0.046733749
										PRLPE	Prlpe	0.401188796	0.036382507
										SART1	Sart1	0.401054748	0.020788937
										PSMA7	Psma7	0.400992072	0.009178089
										IQGAP1	Iqgap1	0.400822756	0.022748596
										ZFP711	Zfp711	0.400608382	0.006463618
										1110012M11RIK	1110012M11Rik	0.400423874	0.004963413
										JMY	Jmy	0.400272581	0.014618247
										TRIM47	Trim47	0.400187504	0.019259958
										PSMA5	Psma5	0.40012855	0.003008971
										RNMT	Rnmt	0.400090396	0.010672653
										ZFP98	Zfp98	0.40001792	0.008766831
										NAP1L1	Nap1l1	0.399921915	0.007978634
										ELOVL1	Elovl1	0.399918431	0.009289772
										HIST1H2AO	Hist1h2ao	0.399780121	0.013593519
										KATNA1	Katna1	0.399566162	0.007704178
										XRCC4	Xrcc4	0.399554333	0.011745246
										AFF1	Aff1	0.399530688	0.020054822
										SMARCC1	Smarcc1	0.399336914	0.006524097
										TM4SF12	Tm4sf12	0.399311123	0.035271548
										USP53	Usp53	0.399182911	0.006155675
										1810045J01RIK	1810045J01Rik	0.398957216	0.008413992
										RALA	Rala	0.398710186	0.011009112
										BDH	Bdh	0.398666337	0.001609791
										CAR2	Car2	0.398505036	0.036482706
										ACY1	Acy1	0.398442661	0.017776836
										CRYZL1	Cryzl1	0.398272633	0.009238939
										1110031B06RIK	1110031B06Rik	0.398249758	0.00619888
										GM889	Gm889	0.397923836	0.010134211
										PEX2	Pex2	0.397643606	0.027996319
										HIST2H2AA1	Hist2h2aa1	0.397508209	0.023541091
										DKK1	Dkk1	0.397265098	0.004887134
										MCM6	Mcm6	0.397196009	0.019008825
										SUGT1	Sugt1	0.397124351	0.031525396
										GMPR2	Gmpr2	0.396957072	0.023003022
										VILL	Vill	0.396946919	0.008810081
										ELOVL2	Elovl2	0.396734517	0.049891023
										AFG3L1	Afg3l1	0.396558579	0.007073759
										BECN1	Becn1	0.396537621	0.011919906
										FADS2	Fads2	0.396423449	0.008950205
										CCR5	Ccr5	0.396176236	0.021465206
										SYF2	Syf2	0.39610688	0.008311374
										MKRN1	Mkrn1	0.396028263	0.017722486
										LARGE	Large	0.396001269	0.010053412
										EMD	Emd	0.395957294	0.015795046
										STAG2	Stag2	0.395942354	0.011889319
										MED10	Med10	0.395873182	0.005220613
										SH3BP2	Sh3bp2	0.395839666	0.009667641
										XPA	Xpa	0.395819099	0.014765885
										TBPL1	Tbpl1	0.395582756	0.003801098
										2700084L06RIK	2700084L06Rik	0.395376564	0.004489666
										SNF1LK	Snf1lk	0.395364592	0.019551461
										THRAP3	Thrap3	0.395193769	0.004773784
										0610037H22RIK	0610037H22Rik	0.395166268	0.005352085
										CHCHD3	Chchd3	0.395072378	0.011230414
										PHR1	Phr1	0.394928056	0.003527255
										EPS8	Eps8	0.39487903	0.006694689
										GPM6A	Gpm6a	0.394830934	0.01533545
										D0HXS9928E	D0HXS9928E	0.394753902	0.007725059
										ICK	Ick	0.394588837	0.004789624
										PARP6	Parp6	0.394436125	0.00434493
										CRSP9	Crsp9	0.39441019	0.006804118
										RUVBL1	Ruvbl1	0.394052805	0.008929666
										PHF2	Phf2	0.393950631	0.009426184
										AW822216	AW822216	0.39372891	0.033565232
										4933409N07RIK	4933409N07Rik	0.393650489	0.019178745
										D7BWG0611E	D7Bwg0611e	0.393599994	0.004010776
										3110052N05RIK	3110052N05Rik	0.393408349	0.005832049
										RHOU	Rhou	0.393382089	0.005114685
										CCDC59	Ccdc59	0.393067279	0.005370786
										HOXC4	Hoxc4	0.393051381	0.004084725
										GATA2	Gata2	0.392912923	0.025650532
										D3UCLA1	D3Ucla1	0.392824665	0.013836961
										ACADVL	Acadvl	0.392491107	0.018375331
										NOSTRIN	Nostrin	0.392464971	0.017792164
										CSNK2A1	Csnk2a1	0.392440285	0.012800305
										GRCC10	Grcc10	0.392367183	0.010147212
										PECI	Peci	0.392236436	0.036439272
										ARCH	Arch	0.392216642	0.049938157
										AFG3L2	Afg3l2	0.391816569	0.007755609
										MINT	Mint	0.39169607	0.005879307
										SLC16A9	Slc16a9	0.391391448	0.030749403
										RBM3	Rbm3	0.391368221	0.028526724
										HAGH	Hagh	0.391305761	0.022347228
										C330001K17RIK	C330001K17Rik	0.39125159	0.006229652
										TXNIP	Txnip	0.391035985	0.016642468
										PHKG2	Phkg2	0.390882469	0.005041298
										MFNG	Mfng	0.390836336	0.037542371
										SH3BGRL	Sh3bgrl	0.390798778	0.017040121
										0610031J06RIK	0610031J06Rik	0.390685105	0.008887168
										ALG5	Alg5	0.390425336	0.015692451
										4931400A14RIK	4931400A14Rik	0.390141166	0.010869434
										ADSL	Adsl	0.390001586	0.033385723
										BRUNOL4	Brunol4	0.389934509	0.006434988
										ESCO2	Esco2	0.3897509	0.004245129
										LY96	Ly96	0.389665479	0.014460398
										2410015N17RIK	2410015N17Rik	0.38953657	0.016355058
										F630044M05RIK	F630044M05Rik	0.389271656	0.026238097
										RAB5A	Rab5a	0.389056098	0.004420534
										MRPL2	Mrpl2	0.388901059	0.022836003
										CDH2	Cdh2	0.388836837	0.007035562
										CAPZB	Capzb	0.388708596	0.010585032
										NEDD8	Nedd8	0.388319496	0.008590874
										TREX1	Trex1	0.387933795	0.004728489
										RLN1	Rln1	0.387634486	0.011689253
										BC018601	BC018601	0.387188569	0.038753126
										SLC9A6	Slc9a6	0.386713616	0.015076883
										STK19	Stk19	0.386670177	0.00596455
										SNX6	Snx6	0.386653616	0.018184684
										425O18-1	425O18-1	0.386534404	0.015998329
										NIT2	Nit2	0.386427717	0.030334939
										PDE1A	Pde1a	0.386252978	0.020652197
										ELTD1	Eltd1	0.386101038	0.008579275
										RHOC	Rhoc	0.385808547	0.010179579
										UBE2A	Ube2a	0.385724604	0.01590191
										SGK	Sgk	0.385692619	0.010750029
										RPL3	Rpl3	0.385578793	0.00866986
										TSRC1	Tsrc1	0.385463568	0.008107244
										VAMP5	Vamp5	0.385397396	0.005446799
										JAG2	Jag2	0.385132407	0.011469992
										FCHSD2	Fchsd2	0.385052658	0.010292371
										B630005N14RIK	B630005N14Rik	0.384675704	0.049062542
										ATAD1	Atad1	0.384653939	0.021521626
										APC	Apc	0.384568	0.010478981
										GOLGA5	Golga5	0.3844873	0.009871666
										GPD1	Gpd1	0.384326667	0.008721288
										PMM1	Pmm1	0.384034798	0.004922978
										THOC4	Thoc4	0.383881347	0.018419987
										RAB1B	Rab1b	0.383495646	0.006999881
										2010321M09RIK	2010321M09Rik	0.383387866	0.004522785
										LRP4	Lrp4	0.38325383	0.027266612
										C79267	C79267	0.383123416	0.008341675
										D6ERTD365E	D6Ertd365e	0.383079361	0.007884388
										PLXND1	Plxnd1	0.382902271	0.003189616
										1110028N05RIK	1110028N05Rik	0.382790393	0.007604102
										CNTN6	Cntn6	0.382697935	0.002180593
										DCPS	Dcps	0.382663989	0.006139356
										FFAR3	Ffar3	0.382469544	0.009717147
										BC013667	BC013667	0.382303202	0.028917061
										CST3	Cst3	0.382299998	0.013729593
										ZFP235	Zfp235	0.382207181	0.011750535
										NXF	Nxf	0.382016836	0.005331321
										PSMD5	Psmd5	0.381988784	0.001923604
										C230071H18RIK	C230071H18Rik	0.381672868	0.009061192
										MAPK10	Mapk10	0.381619135	0.01108063
										XRN2	Xrn2	0.381493031	0.005796294
										TRAPPC1	Trappc1	0.381242637	0.005369475
										UBE2L6	Ube2l6	0.381228094	0.009202603
										PXK	Pxk	0.381216123	0.003383871
										FMIP	Fmip	0.381168804	0.015531017
										1200003M09RIK	1200003M09Rik	0.381038376	0.016682707
										2310047O13RIK	2310047O13Rik	0.380993981	0.03767195
										KCNIP4	Kcnip4	0.380933743	0.015944705
										ZFPL1	Zfpl1	0.380799784	0.013153128
										6430573F11RIK	6430573F11Rik	0.380772101	0.024130635
										AIF1	Aif1	0.380761823	0.022650219
										C430014D17RIK	C430014D17Rik	0.380754461	0.007505974
										CRB3	Crb3	0.380676446	0.006817481
										ETV1	Etv1	0.38047324	0.02066071
										ZHX1	Zhx1	0.380459593	0.016607225
										BING4	Bing4	0.380367974	0.004278778
										5031400M07RIK	5031400M07Rik	0.380300984	0.003299355
										S100A11	S100a11	0.38027675	0.037779983
										2310009E07RIK	2310009E07Rik	0.379890444	0.012935612
										REFBP2	Refbp2	0.379635521	0.019621487
										1110025I09RIK	1110025I09Rik	0.379600216	0.011543294
										DUSP1	Dusp1	0.379485093	0.049839215
										RNF134	Rnf134	0.379284887	0.015461741
										GGT1	Ggt1	0.37910074	0.007055454
										KLHL8	Klhl8	0.379066179	0.006787778
										LOC235497	LOC235497	0.378989619	0.005620496
										RASSF4	Rassf4	0.378920592	0.046691895
										2810465F10RIK	2810465F10Rik	0.378796254	0.046781271
										SPG4	Spg4	0.378770847	0.023915123
										CD163	Cd163	0.378648586	0.016143776
										LRIG1	Lrig1	0.378608251	0.034397062
										CBFA2T1H	Cbfa2t1h	0.37860689	0.023899759
										PAOX	Paox	0.377791315	0.007856526
										LSAMP	Lsamp	0.377670795	0.01062733
										SUHW3	Suhw3	0.377575631	0.013671462
										ZCCHC7	Zcchc7	0.377568181	0.01235222
										PAIP1	Paip1	0.377566005	0.005903732
										MEMO1	Memo1	0.377457084	0.024744785
										EEF1E1	Eef1e1	0.377394684	0.016813905
										MAP3K8	Map3k8	0.377235836	0.011451056
										HCPH	Hcph	0.377121671	0.006654946
										RBM13	Rbm13	0.376737337	0.008950506
										BTK	Btk	0.376623947	0.023452201
										SCAP	Scap	0.376578975	0.048191089
										NARS	Nars	0.376487887	0.00795825
										D10ERTD438E	D10Ertd438e	0.376266615	0.009148417
										RNF43	Rnf43	0.375995391	0.012792405
										OLFR427	Olfr427	0.375830848	0.022150791
										AHNAK	Ahnak	0.375752266	0.012271193
										NUDT2	Nudt2	0.375680288	0.015917079
										HOOK2	Hook2	0.375607238	0.007193735
										SNORA65	Snora65	0.375539808	0.028089287
										KLF7	Klf7	0.37524496	0.001836781
										GP38	Gp38	0.37506671	0.031742477
										BNIP3L	Bnip3l	0.375016664	0.013813569
										GTF2H3	Gtf2h3	0.375006677	0.007619012
										1300017K07RIK	1300017K07Rik	0.374999772	0.007023538
										RPL23A	Rpl23a	0.374955164	0.005378766
										GTF3A	Gtf3a	0.37489222	0.016070698
										RGMB	Rgmb	0.3748477	0.011912989
										VPS41	Vps41	0.374816681	0.004041568
										LOC216443	LOC216443	0.374658111	0.013511516
										CHST7	Chst7	0.374596793	0.02651112
										DAPK1	Dapk1	0.374525144	0.004329142
										COG1	Cog1	0.374292143	0.010168457
										ZFP354A	Zfp354a	0.374238023	0.012768134
										RPL13A	Rpl13a	0.3741773	0.019302421
										ITM2A	Itm2a	0.374131488	0.009722054
										GM1698	Gm1698	0.373989979	0.010486862
										UBR1	Ubr1	0.373983923	0.022500434
										PPIE	Ppie	0.3738476	0.017953689
										MRPL18	Mrpl18	0.373757923	0.012891434
										V1RG10	V1rg10	0.373244504	0.002157467
										MBOAT5	Mboat5	0.373166716	0.00985394
										ANXA1	Anxa1	0.372991385	0.018020662
										A730008L03RIK	A730008L03Rik	0.3729482	0.010911484
										NDE1	Nde1	0.37284033	0.016069767
										RIN2	Rin2	0.372719165	0.029208546
										DDX21	Ddx21	0.372493204	0.021479276
										MCF2L	Mcf2l	0.372201133	0.007582617
										1700023O11RIK	1700023O11Rik	0.372190486	0.011167755
										SIN3B	Sin3b	0.372169954	0.020613491
										CD47	Cd47	0.372027153	0.010133762
										CDC37L1	Cdc37l1	0.372017141	0.016161433
										LOC654842	LOC654842	0.371900525	0.023056595
										TAGLN3	Tagln3	0.371762093	0.032222898
										TAP2	Tap2	0.37167547	0.016573061
										ALS2CR4	Als2cr4	0.37158675	0.011122158
										OLFR556	Olfr556	0.371353485	0.00500372
										HDAC10	Hdac10	0.371343644	0.008285571
										CHST2	Chst2	0.371336458	0.026406677
										CAPN7	Capn7	0.371232272	0.008900938
										RFC4	Rfc4	0.37120529	0.029194927
										ATP1B2	Atp1b2	0.370750262	0.020990794
										SNX17	Snx17	0.370750141	0.011201913
										BRMS1	Brms1	0.370670696	0.009310102
										SPIN2	Spin2	0.370571104	0.029768392
										MKLN1	Mkln1	0.370570381	0.01023604
										MXRA8	Mxra8	0.370490869	0.019522799
										CCL2	Ccl2	0.370482198	0.013915565
										ABCD2	Abcd2	0.370417984	0.005170958
										DKK3	Dkk3	0.370333329	0.041405488
										CDCA5	Cdca5	0.370288662	0.006334685
										AGPT	Agpt	0.370031556	0.007537785
										OLAH	Olah	0.369967884	0.010782574
										D15ERTD366E	D15Ertd366e	0.36995113	0.020301829
										PLEKHE1	Plekhe1	0.369617095	0.01548187
										OLFR1454	Olfr1454	0.369574026	0.011945405
										DMAP1	Dmap1	0.369479124	0.013989975
										CIZ1	Ciz1	0.369338008	0.03479103
										NFATC4	Nfatc4	0.36924955	0.006488886
										SIAT10	Siat10	0.369192308	0.015387015
										KCTD2	Kctd2	0.369163926	0.035557605
										2810410P22RIK	2810410P22Rik	0.36897679	0.031588738
										OTTMUSG00000000934	OTTMUSG00000000934	0.368874492	0.003297098
										2310039H08RIK	2310039H08Rik	0.36870131	0.0185178
										LOC544988	LOC544988	0.368533624	0.004159035
										RKHD2	Rkhd2	0.368363931	0.008470205
										PUS1	Pus1	0.368356372	0.005054413
										CSTF1	Cstf1	0.368108079	0.006982363
										LZTR1	Lztr1	0.36795376	0.005287815
										UBE2G1	Ube2g1	0.367770994	0.006543579
										PDCD7	Pdcd7	0.367594294	0.008690633
										CNIH3	Cnih3	0.367518361	0.02113117
										2700017M01RIK	2700017M01Rik	0.36739778	0.01899987
										SIRT1	Sirt1	0.367357125	0.004997588
										MYO6	Myo6	0.367127698	0.028781594
										BC038613	BC038613	0.366931164	0.013681885
										TRIM65	Trim65	0.36693043	0.016528221
										ALDH1A3	Aldh1a3	0.366735311	0.014357839
										SURB7	Surb7	0.366622902	0.010557095
										1200015F23RIK	1200015F23Rik	0.366552122	0.006540633
										4930506C02RIK	4930506C02Rik	0.366511908	0.009254167
										ANXA3	Anxa3	0.366373314	0.017532858
										F2	F2	0.366330371	0.021319118
										AI851790	AI851790	0.366198129	0.008434482
										RAB12	Rab12	0.366157586	0.015418231
										SRISNF2L	Srisnf2l	0.366055677	0.009096747
										SF3B3	Sf3b3	0.366053868	0.024234511
										PTPRS	Ptprs	0.36601742	0.011726167
										TNRC15	Tnrc15	0.36601156	0.028113757
										BNIP2	Bnip2	0.36557952	0.01207133
										FLOT1	Flot1	0.365216032	0.024579141
										LZTS1	Lzts1	0.365204708	0.008221241
										NOTCH4	Notch4	0.364932145	0.014241458
										HIST2H2BB	Hist2h2bb	0.36490486	0.010275146
										GPR135	Gpr135	0.36485203	0.023741116
										TOP1	Top1	0.364823657	0.004673127
										EHBP1	Ehbp1	0.364822878	0.01573933
										LYRM1	Lyrm1	0.364624276	0.010166013
										SAA1	Saa1	0.364602079	0.018184481
										1700020H15	1700020H15	0.364530138	0.018764119
										OLFR356	Olfr356	0.364346877	0.015088938
										CSTF3	Cstf3	0.364079968	0.017305423
										DEADC1	Deadc1	0.364052934	0.006091929
										5830482G23RIK	5830482G23Rik	0.363991149	0.018910116
										2510005D08RIK	2510005D08Rik	0.363968024	0.003595579
										SMCR7L	Smcr7l	0.363950734	0.013211914
										AI462438	AI462438	0.363947769	0.010015585
										0610013E23RIK	0610013E23Rik	0.363927997	0.014343167
										E130201N16RIK	E130201N16Rik	0.363867731	0.007946761
										D430018P08	D430018P08	0.363845967	0.0090025
										COG4	Cog4	0.363820381	0.0097788
										AI316807	AI316807	0.363414288	0.03997858
										DBT	Dbt	0.363365699	0.022277427
										3732409C05RIK	3732409C05Rik	0.363307435	0.005178236
										SLC39A10	Slc39a10	0.363186451	0.049339988
										SH3GL1	Sh3gl1	0.363183506	0.011699403
										XPR1	Xpr1	0.363083276	0.019475513
										PIM2	Pim2	0.363072248	0.007968385
										PROCR	Procr	0.362985639	0.006831341
										PMP22	Pmp22	0.362960581	0.045137329
										MTMR9	Mtmr9	0.362932127	0.005551104
										TIAL1	Tial1	0.362910969	0.011859502
										STARD3NL	Stard3nl	0.36282467	0.009406445
										MMP19	Mmp19	0.362698857	0.004546931
										ELAVL4	Elavl4	0.362603137	0.027565112
										RANBP9	Ranbp9	0.362531496	0.017730441
										ZRF2	Zrf2	0.362477014	0.019100744
										1810059A23RIK	1810059A23Rik	0.36232866	0.018339077
										CAPG	Capg	0.362276808	0.023041561
										TTC4	Ttc4	0.362244303	0.018380242
										CATSPER2	Catsper2	0.36219057	0.004328792
										DNMT1	Dnmt1	0.361825935	0.007529682
										D430025H09RIK	D430025H09Rik	0.361789336	0.028051581
										2610019A05RIK	2610019A05Rik	0.361784197	0.012293495
										2810410M20RIK	2810410M20Rik	0.361619024	0.021471421
										MPST	Mpst	0.361617939	0.025241491
										1700123O20RIK	1700123O20Rik	0.361566423	0.010405662
										3010003L21RIK	3010003L21Rik	0.361344485	0.003120946
										PDCD1LG1	Pdcd1lg1	0.361232553	0.009757172
										NSFL1C	Nsfl1c	0.361126844	0.008448151
										THBS3	Thbs3	0.360855522	0.013294063
										TM4SF20	Tm4sf20	0.360835135	0.029440611
										E330018D03RIK	E330018D03Rik	0.36083162	0.04592525
										2700063G02RIK	2700063G02Rik	0.36071757	0.006745763
										4932439K10RIK	4932439K10Rik	0.360394275	0.018949307
										EXT2	Ext2	0.36025982	0.017280615
										NP15	Np15	0.360247896	0.014160241
										TNFRSF1A	Tnfrsf1a	0.360216062	0.015379883
										HEL308	Hel308	0.36019265	0.012404457
										5830416A07RIK	5830416A07Rik	0.36010086	0.017306034
										PRODH	Prodh	0.360047602	0.016609121
										GPAM	Gpam	0.359859251	0.008294508
										TMEM23	Tmem23	0.359751938	0.047218421
										EEF1G	Eef1g	0.359707392	0.009232217
										AU016977	AU016977	0.359666931	0.01039981
										RPP38	Rpp38	0.359511915	0.007105994
										TMEM35	Tmem35	0.359499618	0.012405606
										TPD52	Tpd52	0.359450224	0.008800242
										GMFG	Gmfg	0.359435934	0.007655247
										RIMS2	Rims2	0.359370148	0.01230841
										TMEM136	Tmem136	0.359365067	0.034048931
										SCARB2	Scarb2	0.359257367	0.019366524
										GTRGEO22	Gtrgeo22	0.359226466	0.006729209
										CRRY	Crry	0.359225968	0.018372402
										1700034H14RIK	1700034H14Rik	0.359131953	0.009535405
										TPR	Tpr	0.359079749	0.007171076
										BZW1	Bzw1	0.359055795	0.0364159
										FLT1	Flt1	0.359017226	0.013629812
										0610025P10RIK	0610025P10Rik	0.358991587	0.014519642
										NPDC1	Npdc1	0.358987846	0.026448246
										RALGPS2	Ralgps2	0.358980166	0.016521995
										RAB14	Rab14	0.3589087	0.012463897
										COMMD9	Commd9	0.358583132	0.034265047
										AMD2	Amd2	0.358477374	0.043578595
										PAK7	Pak7	0.358220418	0.01458127
										CHSY1	Chsy1	0.358117586	0.005606254
										TCFAP2D	Tcfap2d	0.358022991	0.009502704
										1300017J02RIK	1300017J02Rik	0.358009685	0.006057243
										PPP2R1B	Ppp2r1b	0.357799599	0.011301798
										KCTD12	Kctd12	0.357714678	0.035799449
										D1BWG0212E	D1Bwg0212e	0.357558735	0.012100696
										E230015L20RIK	E230015L20Rik	0.3575043	0.00476617
										BC060632	BC060632	0.357447075	0.012101996
										PEX11B	Pex11b	0.357407319	0.016834199
										GRHPR	Grhpr	0.357231052	0.025579634
										TMEM141	Tmem141	0.357217331	0.013309191
										GNA15	Gna15	0.357214258	0.029649574
										COPS5	Cops5	0.357161933	0.011183807
										EXOSC10	Exosc10	0.356906758	0.010053874
										RP9	rp9	0.356905927	0.012593145
										MAB21L1	Mab21l1	0.356844535	0.006149222
										ZFPM2	Zfpm2	0.356762649	0.019206382
										1100001D10RIK	1100001D10Rik	0.356539051	0.010712763
										CHMP7	Chmp7	0.356125004	0.011222563
										GKAP1	Gkap1	0.356094343	0.048577987
										MET	Met	0.35578011	0.044307536
										TBC1D17	Tbc1d17	0.355776049	0.006527859
										COX6B	Cox6b	0.355770507	0.007975521
										ZDHHC13	Zdhhc13	0.355621056	0.009386761
										PUM2	Pum2	0.355543199	0.011946739
										AGPT2	Agpt2	0.35552395	0.028578456
										RPL35	Rpl35	0.355468551	0.012812457
										RNF26	Rnf26	0.355403456	0.008138122
										LGALS3BP	Lgals3bp	0.35536044	0.027145983
										DNCIC1	Dncic1	0.355175111	0.011435688
										MAEA	Maea	0.355083222	0.028925481
										2310004I24RIK	2310004I24Rik	0.355010152	0.021715804
										FXC1	Fxc1	0.354980457	0.010335961
										4930403O06RIK	4930403O06Rik	0.354523763	0.005822488
										2310016M24RIK	2310016M24Rik	0.35445382	0.012215203
										2310003F16RIK	2310003F16Rik	0.35431037	0.01084579
										4931406I20RIK	4931406I20Rik	0.354167542	0.019085704
										BC065397	BC065397	0.354036945	0.019429514
										USP16	Usp16	0.354027661	0.029687767
										OLFR791	Olfr791	0.353916237	0.013702744
										PAXIP1	Paxip1	0.353813059	0.018089967
										TRIP12	Trip12	0.353710971	0.040117415
										9630019K15RIK	9630019K15Rik	0.353644241	0.040526423
										WIPI2	Wipi2	0.353425502	0.012057344
										4933435A13RIK	4933435A13Rik	0.353401991	0.007324226
										MSC	Msc	0.353279955	0.011357306
										RSHL2	Rshl2	0.35318169	0.030659947
										CETN3	Cetn3	0.35304281	0.006875972
										1810059G22RIK	1810059G22Rik	0.353010319	0.014700516
										ALAS1	Alas1	0.352923749	0.020035005
										CSE1L	Cse1l	0.352920926	0.0059086
										GDAP1L1	Gdap1l1	0.352819436	0.015001481
										UBE2E1	Ube2e1	0.352794526	0.002481004
										AB182283	AB182283	0.352639103	0.013273597
										PNMT	Pnmt	0.352369953	0.020656601
										NEUROD2	Neurod2	0.352250301	0.012849563
										MRPL49	Mrpl49	0.352232758	0.007304121
										IL2RG	Il2rg	0.352227684	0.018430645
										OGFR	Ogfr	0.352202231	0.020260126
										IFNGR2	Ifngr2	0.352050364	0.017304357
										1700030K09RIK	1700030K09Rik	0.352023911	0.014650164
										TCEAL8	Tceal8	0.35189466	0.02489053
										0610007H07RIK	0610007H07Rik	0.351874444	0.019175246
										CALU	Calu	0.351760302	0.013514108
										MBTPS1	Mbtps1	0.35175321	0.010343952
										NOC4	Noc4	0.351730881	0.014483671
										SLC14A1	Slc14a1	0.351661978	0.014474276
										BC023754	BC023754	0.351356005	0.014864302
										STARD5	Stard5	0.351304871	0.007597339
										HCLS1	Hcls1	0.35129546	0.037797978
										KIN	Kin	0.351071495	0.015674771
										EFNA4	Efna4	0.35106023	0.007041429
										COPS6	Cops6	0.350720048	0.010537756
										LCAT	Lcat	0.350704654	0.040922837
										CSNK2B	Csnk2b	0.350610603	0.020551225
										CCL24	Ccl24	0.35046546	0.018780587
										NBR1	Nbr1	0.350282395	0.007343255
										TMPIT	Tmpit	0.35007612	0.015849308
										SMOX	Smox	0.350016297	0.039392196
										FANCL	Fancl	0.349965677	0.013356249
										KCTD15	Kctd15	0.349962697	0.013588483
										AMY1	Amy1	0.349950986	0.036965278
										EFHC2	Efhc2	0.349940436	0.014663902
										SLC17A1	Slc17a1	0.349863489	0.038606951
										GDF9	Gdf9	0.349651192	0.011427892
										COL3A1	Col3a1	0.349604784	0.021740293
										GJA1	Gja1	0.349582945	0.031029532
										OSBPL10	Osbpl10	0.349520965	0.014291147
										5730599I05RIK	5730599I05Rik	0.349455647	0.015619605
										RBM28	Rbm28	0.349352227	0.038038202
										2610528H13RIK	2610528H13Rik	0.349280411	0.045453481
										SHOC2	Shoc2	0.349254368	0.008228129
										1200006O19RIK	1200006O19Rik	0.349057953	0.024924355
										GNAI2	Gnai2	0.348975941	0.020699166
										RNF32	Rnf32	0.348927758	0.020731528
										SEPHS2	Sephs2	0.348800533	0.015941348
										RAP2C	Rap2c	0.348792567	0.010806829
										TMEM5	Tmem5	0.348698155	0.014411556
										ACAA1	Acaa1	0.348576133	0.026471488
										2700083E18RIK	2700083E18Rik	0.348521756	0.022078658
										TCP1	Tcp1	0.348420912	0.026433785
										BC023055	BC023055	0.348218036	0.006048521
										GPR27	Gpr27	0.347664451	0.030510573
										DOK3	Dok3	0.347507163	0.049305512
										MYST1	Myst1	0.34750539	0.019341699
										HRB2	Hrb2	0.347424121	0.011335625
										COQ6	Coq6	0.347410531	0.01239969
										HNRPH1	Hnrph1	0.347397999	0.013394591
										AW550801	AW550801	0.347353548	0.038025041
										EFCAB1	Efcab1	0.34732888	0.046780769
										2610103J23RIK	2610103J23Rik	0.347226038	0.019232114
										5430401O09RIK	5430401O09Rik	0.347034244	0.008558346
										PROSC	Prosc	0.347002221	0.025219016
										DDX52	Ddx52	0.346807893	0.030574785
										BC023296	BC023296	0.346749184	0.022476377
										MOR253-5	MOR253-5	0.34673396	0.030950972
										1110003E01RIK	1110003E01Rik	0.34671149	0.024571355
										TXNRD3	Txnrd3	0.346609308	0.023024458
										H2AFJ	H2afj	0.346567608	0.028608965
										2810038K19RIK	2810038K19Rik	0.346520192	0.022944428
										2310061C15RIK	2310061C15Rik	0.346503862	0.040297857
										COL11A2	Col11a2	0.346455412	0.029237075
										ARPC1A	Arpc1a	0.346373652	0.014197192
										AY026312	AY026312	0.346198108	0.033385404
										SRP9	Srp9	0.34612544	0.020718536
										ECM1	Ecm1	0.346045351	0.014247111
										ITPR1	Itpr1	0.345988525	0.022851494
										3010033P07RIK	3010033P07Rik	0.345985724	0.012716152
										5730409E04RIK	5730409E04Rik	0.345876681	0.008314252
										GLE1L	Gle1l	0.345838821	0.036787886
										LSM7	Lsm7	0.345832554	0.015814213
										VTN	Vtn	0.345770305	0.018058102
										TCFAP2E	Tcfap2e	0.345607241	0.005903962
										MRPL11	Mrpl11	0.34555319	0.031275118
										GATAD1	Gatad1	0.345423102	0.011002205
										E330021D16RIK	E330021D16Rik	0.345249817	0.012590069
										GM128	Gm128	0.345202019	0.017176668
										MAGEL2	Magel2	0.345076477	0.038095658
										FLNA	Flna	0.344987503	0.023053631
										GNL2	Gnl2	0.344927567	0.0216963
										SARS	Sars	0.34487779	0.024368288
										TGOLN1	Tgoln1	0.344717651	0.029323157
										RPS4X	Rps4x	0.344692131	0.017335953
										APOC1	Apoc1	0.344626576	0.044014207
										LOC100034251	LOC100034251	0.34439184	0.014095886
										SPRYD4	Spryd4	0.344283311	0.012515735
										WBSCR21	Wbscr21	0.344276763	0.011784856
										ANAPC5	Anapc5	0.343872496	0.01160206
										LHX2	Lhx2	0.343783133	0.027670491
										FOXC1	Foxc1	0.343601027	0.047101748
										1600012H06RIK	1600012H06Rik	0.34359908	0.0252632
										MCAT	Mcat	0.343507713	0.020704205
										SH2BP1	Sh2bp1	0.343326468	0.012282756
										MCL1	Mcl1	0.343095315	0.048772999
										SLCO4A1	Slco4a1	0.343037936	0.022016389
										TBN	Tbn	0.342970411	0.029044669
										LOC382098	LOC382098	0.342868299	0.009978713
										3110007F17RIK	3110007F17Rik	0.342857076	0.009588389
										KIF5C	Kif5c	0.342494399	0.020598567
										RAP2B	Rap2b	0.342036466	0.021056351
										OLFR1215	Olfr1215	0.342006189	0.037575568
										LDLRAD2	Ldlrad2	0.34197641	0.01471251
										GLRB	Glrb	0.341829918	0.023082505
										IGF2BP3	Igf2bp3	0.341707234	0.016725436
										IARS2	Iars2	0.34159893	0.009685282
										PRKD2	Prkd2	0.341550856	0.020463837
										SURF4	Surf4	0.341539681	0.049061376
										2810452K22RIK	2810452K22Rik	0.341318033	0.021578804
										COL18A1	Col18a1	0.341132153	0.027570629
										1110014P06RIK	1110014P06Rik	0.341093022	0.010692881
										2310016E02RIK	2310016E02Rik	0.341035091	0.01699506
										ZC3H14	Zc3h14	0.340932841	0.014615546
										1110032N12RIK	1110032N12Rik	0.340855685	0.01888834
										HNRPA2B1	Hnrpa2b1	0.34082258	0.024517946
										LOC732482	LOC732482	0.340755151	0.048657912
										TANK	Tank	0.340741267	0.016910033
										SLC39A1	Slc39a1	0.340695709	0.035517398
										FBXL19	Fbxl19	0.340618615	0.020504801
										CDKAL1	Cdkal1	0.340472797	0.024144463
										CAD	Cad	0.340342122	0.022145274
										2010001O09RIK	2010001O09Rik	0.340195729	0.02921837
										BCL11A	Bcl11a	0.340176959	0.036190813
										CDC42SE1	Cdc42se1	0.340175609	0.037147085
										GBA	Gba	0.34006001	0.021937311
										LGTN	Lgtn	0.340014439	0.020713963
										GTPBP5	Gtpbp5	0.33999463	0.019490899
										COL6A1	Col6a1	0.3395614	0.027833077
										P2RX4	P2rx4	0.339427352	0.014681494
										MRPL3	Mrpl3	0.339242476	0.01246242
										SLC9A1	Slc9a1	0.33908921	0.013877775
										PHTF1	Phtf1	0.339070722	0.01236742
										E130115E03RIK	E130115E03Rik	0.33900773	0.016440576
										RGA	Rga	0.339002228	0.031335344
										ETFA	Etfa	0.338834807	0.028223938
										FBXO45	Fbxo45	0.338749745	0.024703687
										2310057G13RIK	2310057G13Rik	0.338716961	0.014157965
										NDUFAF1	Ndufaf1	0.338654181	0.049531935
										FLI1	Fli1	0.338375765	0.007586892
										RABEP1	Rabep1	0.338121777	0.017201221
										MICAL1	Mical1	0.338073477	0.042432229
										SYT4	Syt4	0.337801887	0.010125652
										RPS2	Rps2	0.337741778	0.018242717
										COL1A2	Col1a2	0.337727495	0.040110597
										SAR1A	Sar1a	0.337719391	0.009512165
										CRELD1	Creld1	0.337694909	0.016188869
										PECAM1	Pecam1	0.33766124	0.011870951
										STAMBP	Stambp	0.337398143	0.021922703
										RPL22	Rpl22	0.337233847	0.018162152
										NUDC-PS1	Nudc-ps1	0.337188216	0.015023706
										CASP3	Casp3	0.337157481	0.024884111
										FGD6	Fgd6	0.337086646	0.037145177
										METTL3	Mettl3	0.337084513	0.00949567
										RFC5	Rfc5	0.337055341	0.023757072
										PSMB2	Psmb2	0.336900276	0.022637812
										1110014L17RIK	1110014L17Rik	0.336741024	0.019578873
										BC031748	BC031748	0.336691157	0.011728372
										1700063I17RIK	1700063I17Rik	0.336570918	0.01642853
										A930017N06RIK	A930017N06Rik	0.336538058	0.02221226
										C630028C02RIK	C630028C02Rik	0.336530592	0.030614528
										KLHL24	Klhl24	0.336268507	0.018701665
										SLC22A1	Slc22a1	0.336250097	0.046674417
										KCTD7	Kctd7	0.336227511	0.005044124
										0610012D14RIK	0610012D14Rik	0.336183921	0.018246818
										DDIT4	Ddit4	0.336168076	0.043694666
										RPP25	Rpp25	0.336106617	0.031411173
										C78339	C78339	0.336026906	0.014117505
										MTF2	Mtf2	0.335999335	0.033357621
										2810021B07RIK	2810021B07Rik	0.335996054	0.024780897
										UPF3A	Upf3a	0.335976918	0.029440469
										MUS81	Mus81	0.335967919	0.023311072
										SCOC	Scoc	0.335958648	0.014857679
										TRPC1	Trpc1	0.335876533	0.012216084
										NME7	Nme7	0.33584329	0.014156641
										2310066E14RIK	2310066E14Rik	0.335772933	0.011896016
										C77032	C77032	0.335733867	0.012259769
										PSMF1	Psmf1	0.335665807	0.019300354
										2410015M20RIK	2410015M20Rik	0.335630183	0.025124058
										DSIP1	Dsip1	0.335413355	0.011825853
										1600002K03RIK	1600002K03Rik	0.33537463	0.00974409
										FRAG1	Frag1	0.335292661	0.011825081
										PIGH	Pigh	0.335271238	0.017199644
										PKD2	Pkd2	0.335262611	0.043540128
										USP43	Usp43	0.335259196	0.02544175
										1600027N09RIK	1600027N09Rik	0.335159327	0.018600063
										PSMC3	Psmc3	0.335003807	0.033585146
										TEX261	Tex261	0.334962977	0.015987407
										B130017I01RIK	B130017I01Rik	0.334856211	0.019065819
										PRKRIP1	Prkrip1	0.334835544	0.006411825
										DUS3L	Dus3l	0.33478802	0.013178201
										1200013P24RIK	1200013P24Rik	0.334692757	0.011854994
										1200015N20RIK	1200015N20Rik	0.334538454	0.019037908
										RYR3	Ryr3	0.334464546	0.018791887
										LTBR	Ltbr	0.334160819	0.01306752
										0610007C21RIK	0610007C21Rik	0.3338592	0.034645724
										TIMM8A1	Timm8a1	0.333835262	0.015014677
										TPD52L2	Tpd52l2	0.333713866	0.049082631
										CRBN	Crbn	0.333644054	0.045585062
										ZYG11B	Zyg11b	0.333567531	0.010411811
										SLC19A2	Slc19a2	0.333508982	0.023240325
										TFDP1	Tfdp1	0.333481072	0.031424756
										FABP5	Fabp5	0.333342643	0.030858343
										SHC3	Shc3	0.33326267	0.006830016
										MORF4L1	Morf4l1	0.333143137	0.028457184
										RAB11FIP2	Rab11fip2	0.333110741	0.006451032
										ISLR	Islr	0.333086165	0.026937359
										MBTD1	Mbtd1	0.333056398	0.036476969
										MCM3	Mcm3	0.332994852	0.028235534
										SLC25A28	Slc25a28	0.332969151	0.025281078
										ZFHX1B	Zfhx1b	0.332846854	0.03599492
										POFUT2	Pofut2	0.332622538	0.012595271
										WAS	Was	0.332588254	0.033671452
										SGPL1	Sgpl1	0.332316371	0.017248722
										POU3F2	Pou3f2	0.332276812	0.015638204
										4933402J24RIK	4933402J24Rik	0.332182749	0.009600897
										USP33	Usp33	0.332166083	0.040700441
										QPCT	Qpct	0.332162671	0.015582901
										MBD3	Mbd3	0.332122894	0.028394275
										NIP7	Nip7	0.332069284	0.023476543
										RHOV	Rhov	0.332067163	0.008387638
										SNX2	Snx2	0.331984729	0.02182793
										FRAT1	Frat1	0.331896305	0.012023518
										ZFP275	Zfp275	0.331887072	0.007909357
										CKN1	Ckn1	0.331879183	0.014919617
										ARL6IP2	Arl6ip2	0.331874924	0.016774456
										USF2	Usf2	0.331843327	0.006499236
										IQCC	Iqcc	0.331790284	0.02926016
										PTK9	Ptk9	0.331705573	0.013513997
										PSMB4	Psmb4	0.331498809	0.014132299
										D6WSU163E	D6Wsu163e	0.331480055	0.010667237
										DDB2	Ddb2	0.331470536	0.009717558
										1700023B02RIK	1700023B02Rik	0.331387794	0.042005714
										KLF2	Klf2	0.331307486	0.019071205
										AA960558	AA960558	0.331223052	0.014717731
										ATP11C	Atp11c	0.331158955	0.006378796
										2810055E05RIK	2810055E05Rik	0.331041336	0.024012589
										AMY2	Amy2	0.33097944	0.025713328
										1810047C23RIK	1810047C23Rik	0.33089587	0.019974563
										AA960436	AA960436	0.330728489	0.009710943
										IGF1R	Igf1r	0.330638939	0.008041256
										AK2	Ak2	0.330460593	0.020171066
										6330548G22RIK	6330548G22Rik	0.330351104	0.029931465
										TOMM40	Tomm40	0.330346769	0.020833107
										BZW2	Bzw2	0.330180657	0.01625433
										VDP	Vdp	0.330156069	0.028374999
										RBM9	Rbm9	0.329906064	0.032482196
										SNRPB	Snrpb	0.329559105	0.020728261
										POLR2I	Polr2i	0.329517612	0.018997382
										G6PDX	G6pdx	0.329304555	0.033085964
										MAT2B	Mat2b	0.329217899	0.015247309
										SOX17	Sox17	0.329190747	0.023620148
										PPID	Ppid	0.329085959	0.024126326
										ADAM12	Adam12	0.328999052	0.004487074
										GLYAT	Glyat	0.328987224	0.016668279
										AMPH	Amph	0.328698294	0.029094968
										9230002F21RIK	9230002F21Rik	0.328642064	0.017035854
										RNF25	Rnf25	0.328621856	0.039205639
										MAP3K7IP2	Map3k7ip2	0.328409812	0.017546524
										CRHR2	Crhr2	0.328133135	0.009315435
										TYW1	Tyw1	0.328119495	0.01137107
										PKN2	Pkn2	0.328047071	0.009090226
										EPRS	Eprs	0.327874746	0.014281756
										1110002N22RIK	1110002N22Rik	0.32784597	0.024602213
										TCEA3	Tcea3	0.327674859	0.014473425
										BXDC2	Bxdc2	0.327638218	0.013448506
										2310035C23RIK	2310035C23Rik	0.3275663	0.019858289
										MFTC	Mftc	0.327565537	0.011750789
										IFRD2	Ifrd2	0.327529726	0.032412776
										ZFP259	Zfp259	0.327510111	0.015686814
										5730494M16RIK	5730494M16Rik	0.327349955	0.030221338
										FZD7	Fzd7	0.327142872	0.020202465
										A930018M24RIK	A930018M24Rik	0.327112314	0.015795936
										DCAMKL2	Dcamkl2	0.327090178	0.020087713
										D15ERTD735E	D15Ertd735e	0.327064131	0.017643379
										CSNK1D	Csnk1d	0.326921106	0.017575058
										EVI2A	Evi2a	0.326854498	0.020320881
										2210409M21RIK	2210409M21Rik	0.326577363	0.045244072
										DXBWG1396E	DXBwg1396e	0.326533715	0.014025603
										GAL3ST2	Gal3st2	0.326458729	0.006919721
										8430420C20RIK	8430420C20Rik	0.32642586	0.040861373
										CRLS1	Crls1	0.326399332	0.012056429
										5230400G24RIK	5230400G24Rik	0.326351139	0.036483466
										NEK9	Nek9	0.326296484	0.02602026
										ZFP291	Zfp291	0.326246874	0.01747277
										D8ERTD738E	D8Ertd738e	0.326225632	0.015191915
										PACS1	Pacs1	0.326196523	0.025989818
										PSMA2	Psma2	0.326132256	0.024137241
										RGNEF	Rgnef	0.326086797	0.007959432
										NT5C3	Nt5c3	0.326045378	0.01854587
										2310005N03RIK	2310005N03Rik	0.325922518	0.031011064
										C920006C10RIK	C920006C10Rik	0.325872534	0.012787047
										AW491445	AW491445	0.325856065	0.037673987
										SF3B2	Sf3b2	0.325808586	0.015775733
										RAPGEF5	Rapgef5	0.325806593	0.007576664
										HDAC8	Hdac8	0.325467274	0.021644489
										SFRP1	Sfrp1	0.325463892	0.005862478
										MANEA	Manea	0.325373766	0.034158111
										CCNC	Ccnc	0.325071905	0.01053922
										OGT	Ogt	0.324946384	0.020501758
										LRP12	Lrp12	0.324645782	0.02656311
										2610529H08RIK	2610529H08Rik	0.324604929	0.031573917
										TMEM150	Tmem150	0.324588017	0.015277305
										NRG1	Nrg1	0.324330542	0.014004363
										ZFP101	Zfp101	0.324212392	0.004224564
										EXT1	Ext1	0.324156135	0.028241322
										MRPL24	Mrpl24	0.324149217	0.02679573
										V1RH6	V1rh6	0.324085304	0.031325911
										CATNA2	Catna2	0.323989506	0.005392005
										2610204K14RIK	2610204K14Rik	0.323735836	0.025996236
										TMEM60	Tmem60	0.323676803	0.016417649
										HYAL1	Hyal1	0.323647987	0.020936041
										4633402N23RIK	4633402N23Rik	0.323642601	0.019655078
										TCFL1	Tcfl1	0.323588874	0.030866839
										LZIC	Lzic	0.323552752	0.014291836
										UQCRC2	Uqcrc2	0.32353809	0.023015646
										SLC30A4	Slc30a4	0.323506494	0.047265153
										3110018K12RIK	3110018K12Rik	0.323446648	0.020496993
										2510027J23RIK	2510027J23Rik	0.323376496	0.032094461
										GALNT1	Galnt1	0.323356368	0.03402924
										VPS16	Vps16	0.323182628	0.014918886
										DSCR2	Dscr2	0.323096804	0.030748468
										TSPAN31	Tspan31	0.323037305	0.044354138
										GNAS	Gnas	0.322931478	0.030887194
										PAFAH1B1	Pafah1b1	0.322724547	0.047825616
										SRP68	Srp68	0.322694477	0.022376038
										LRRC8A	Lrrc8a	0.322541385	0.025566881
										SCN8A	Scn8a	0.322480953	0.019041697
										CCM2	Ccm2	0.322472932	0.00450914
										FRRS1	Frrs1	0.322453794	0.028721945
										LONRF1	Lonrf1	0.322424567	0.036964402
										COPE	Cope	0.322364495	0.04239253
										RPL12	Rpl12	0.322271872	0.008832484
										SPEC1	Spec1	0.322265843	0.020590483
										TMED3	Tmed3	0.32214219	0.028671536
										S100A16	S100a16	0.322064589	0.027302343
										NOL5	Nol5	0.32205875	0.026404612
										G0S2	G0s2	0.322029154	0.023409596
										SSBP1	Ssbp1	0.321992792	0.042743314
										LOC626391	LOC626391	0.321889631	0.026116578
										B020018G12RIK	B020018G12Rik	0.321571387	0.044886074
										4921501M20RIK	4921501M20Rik	0.321539938	0.037626072
										F830021D11RIK	F830021D11Rik	0.3214856	0.00731779
										DCT	Dct	0.32147078	0.019002487
										ITSN1	Itsn1	0.321354123	0.019448074
										KLHDC2	Klhdc2	0.321320459	0.029576788
										6530402N02RIK	6530402N02Rik	0.321173462	0.009240759
										OTUB2	Otub2	0.320976238	0.021250482
										D0H8S2298E	D0H8S2298E	0.32095635	0.0421235
										JMJD2C	Jmjd2c	0.320840815	0.037800095
										GART	Gart	0.320794732	0.023522253
										RBMS1	Rbms1	0.320710227	0.009917918
										CPLX2	Cplx2	0.320624758	0.04361638
										ATAD3A	Atad3a	0.320622798	0.033514454
										FGFBP3	Fgfbp3	0.320602454	0.049935705
										LANCL2	Lancl2	0.320491324	0.028060199
										MRRF	Mrrf	0.320457651	0.009474332
										BC057552	BC057552	0.320432789	0.022583036
										AGTPBP1	Agtpbp1	0.32027128	0.011609623
										RFXAP	Rfxap	0.320228525	0.021611426
										THAP11	Thap11	0.320205962	0.028560561
										LILRB4	Lilrb4	0.320039371	0.021984061
										BC038925	BC038925	0.319994224	0.04406864
										B4GALT1	B4galt1	0.319886071	0.028427087
										D19ERTD678E	D19Ertd678e	0.319829693	0.039265526
										CNO	Cno	0.31981144	0.020211049
										ZNHIT2	Znhit2	0.31966441	0.040382085
										THRAP2	Thrap2	0.319656509	0.007145243
										SUPT3H	Supt3h	0.319655738	0.035770503
										2400003C14RIK	2400003C14Rik	0.319517588	0.048709988
										DNAJC2	Dnajc2	0.319486097	0.021479909
										MYSM1	Mysm1	0.319426642	0.008252727
										2810423E13RIK	2810423E13Rik	0.31912482	0.042134403
										PLSCR1	Plscr1	0.319065993	0.018444206
										SSSCA1	Sssca1	0.319053002	0.027208276
										6330580J24RIK	6330580J24Rik	0.318954636	0.034701365
										EIF1AY	Eif1ay	0.318904697	0.036805873
										SPNB2	Spnb2	0.318833407	0.021269005
										2410118I19RIK	2410118I19Rik	0.318825605	0.021872854
										5930412E23RIK	5930412E23Rik	0.318527056	0.016067083
										1700069O15RIK	1700069O15Rik	0.318226603	0.046929619
										PINK1	Pink1	0.318222284	0.033687964
										PLD1	Pld1	0.318061557	0.036202204
										MAPK1IP1	Mapk1ip1	0.317925494	0.048239703
										GRIN2C	Grin2c	0.317881981	0.023210038
										EBNA1BP2	Ebna1bp2	0.317874711	0.018359781
										GPIAP1	Gpiap1	0.31774222	0.025712058
										THG1L	Thg1l	0.317441502	0.015207039
										ACADM	Acadm	0.31711454	0.026222279
										NUP160	Nup160	0.316745183	0.022212143
										GM94	Gm94	0.316737935	0.016263474
										ARL6IP5	Arl6ip5	0.316675304	0.024347305
										DIRC2	Dirc2	0.31659867	0.012437504
										9830132G07RIK	9830132G07Rik	0.316594943	0.031676074
										BC052360	BC052360	0.316475485	0.045296232
										CHST12	Chst12	0.316458439	0.01507472
										ZFP524	Zfp524	0.316421484	0.014720672
										COPB1	Copb1	0.316322057	0.04546368
										XKR7	Xkr7	0.316239471	0.030379945
										ZFP787	Zfp787	0.316106362	0.024428824
										H47	H47	0.315820831	0.031931879
										OLFR394	Olfr394	0.31582044	0.008621826
										A430081C19RIK	A430081C19Rik	0.315814734	0.016645569
										LOC213208	LOC213208	0.315769012	0.021598145
										3110005G23RIK	3110005G23Rik	0.315740383	0.040990582
										CPT1C	Cpt1c	0.315560818	0.046446976
										NFIL3	Nfil3	0.315222695	0.041260608
										CPA2	Cpa2	0.315051807	0.021066296
										TLE4	Tle4	0.31491251	0.01864745
										BCL2A1D	Bcl2a1d	0.314851805	0.045029373
										GJA3	Gja3	0.314811395	0.015654345
										INHBB	Inhbb	0.314466749	0.039227749
										GRIN2B	Grin2b	0.314463928	0.026397184
										TOMM34	Tomm34	0.314415134	0.016536769
										NOXO1	Noxo1	0.31431552	0.02147462
										IYD	Iyd	0.314266138	0.037040296
										NDUFA10	Ndufa10	0.314165246	0.02380892
										OBSCN	Obscn	0.314143842	0.020204783
										KCTD5	Kctd5	0.314136168	0.043667355
										CTS3	Cts3	0.314094685	0.02002629
										2810408M09RIK	2810408M09Rik	0.313975789	0.024768621
										LOC380625	LOC380625	0.313867698	0.027884492
										AI504432	AI504432	0.313819121	0.012122714
										MRPL23	Mrpl23	0.313739445	0.019822286
										MIPEP	Mipep	0.313716826	0.019314162
										IL2RB	Il2rb	0.31371412	0.012756324
										CTDSPL2	Ctdspl2	0.313637123	0.013351796
										1110032A13RIK	1110032A13Rik	0.313624407	0.025882345
										2700097O09RIK	2700097O09Rik	0.313615828	0.016283535
										2410011G03RIK	2410011G03Rik	0.313530076	0.023450646
										MED6	Med6	0.313510815	0.014205949
										SCAMP2	Scamp2	0.313468819	0.034474743
										TCBA1	Tcba1	0.313405726	0.034878699
										D230005D02RIK	D230005D02Rik	0.31334356	0.033405102
										KARS	Kars	0.313271999	0.026308859
										MRPS2	Mrps2	0.312995697	0.04698617
										2010110K16RIK	2010110K16Rik	0.312916237	0.022798195
										TBC1D8B	Tbc1d8b	0.312739012	0.016879692
										EIF3S8	Eif3s8	0.312733539	0.041763259
										KCTD14	Kctd14	0.312658844	0.021868837
										SMYD3	Smyd3	0.312640221	0.017979485
										GPLD1	Gpld1	0.31254246	0.024841362
										BLOC1S1	Bloc1s1	0.312491006	0.025771552
										AV249152	AV249152	0.31246616	0.017090267
										TFRC	Tfrc	0.312445011	0.041972114
										EFS	Efs	0.312418537	0.036192003
										TMEM166	Tmem166	0.312392539	0.040621751
										IFITM6	Ifitm6	0.312267423	0.023901306
										MRPL38	Mrpl38	0.312174283	0.036965315
										AI597479	AI597479	0.312115089	0.047115814
										UBE2G2	Ube2g2	0.312114894	0.011658607
										TYMS-PS	Tyms-ps	0.311995257	0.020660339
										5430420C16RIK	5430420C16Rik	0.311977897	0.020667776
										SNAP91	Snap91	0.31194937	0.031393734
										YRDC	Yrdc	0.311779461	0.04251404
										2700023B17RIK	2700023B17Rik	0.311735912	0.03981781
										PTTG1	Pttg1	0.311615381	0.018811766
										MTA3	Mta3	0.311422025	0.021258949
										LCP2	Lcp2	0.311346317	0.033168489
										DTNA	Dtna	0.311341463	0.02502404
										WDR11	Wdr11	0.311307071	0.021847204
										FEM1C	Fem1c	0.31121197	0.016675167
										4930578C19RIK	4930578C19Rik	0.31108469	0.04325875
										WBP5	Wbp5	0.311017362	0.027973406
										MRPS21	Mrps21	0.310997023	0.025702151
										STAT2	Stat2	0.310502923	0.014806225
										ARL6IP4	Arl6ip4	0.31050034	0.041346648
										MRPS31	Mrps31	0.310338924	0.032864823
										4833424P18RIK	4833424P18Rik	0.310297456	0.0225578
										2610020H15RIK	2610020H15Rik	0.31028125	0.040296375
										TMEM2	Tmem2	0.310277812	0.02693415
										MIER1	Mier1	0.310208941	0.033557041
										CLCN2	Clcn2	0.310159956	0.017639238
										4932413O14RIK	4932413O14Rik	0.310021929	0.020403523
										CCDC64	Ccdc64	0.309950985	0.012264218
										LMO3	Lmo3	0.309908248	0.031371552
										XPO7	Xpo7	0.309872337	0.041853767
										ATP6V0B	Atp6v0b	0.309866194	0.048009705
										OLIG3	Olig3	0.309811992	0.024602177
										CPSF4	Cpsf4	0.309766597	0.015615904
										DPP9	Dpp9	0.309717582	0.020586662
										BC012016	BC012016	0.309671658	0.041989389
										SNRP70	Snrp70	0.30964757	0.027008452
										KRTAP6-2	Krtap6-2	0.309591293	0.016411337
										CUGBP2	Cugbp2	0.309579067	0.035224104
										DGKA	Dgka	0.309523676	0.027215434
										YPEL4	Ypel4	0.309411473	0.025096111
										2610039C10RIK	2610039C10Rik	0.309350421	0.015887639
										USP48	Usp48	0.309287769	0.010981746
										2310066N05RIK	2310066N05Rik	0.309165888	0.023287304
										GIYD2	Giyd2	0.309096327	0.015559471
										PPAN	Ppan	0.30908594	0.015279247
										EFNB3	Efnb3	0.309028605	0.042607443
										2610507L03RIK	2610507L03Rik	0.309028088	0.006198911
										TCEAL6	Tceal6	0.309017366	0.037736473
										CPT2	Cpt2	0.308984307	0.029278042
										CASP6	Casp6	0.308949695	0.013638698
										POP4	Pop4	0.308889289	0.017908191
										4930415L06RIK	4930415L06Rik	0.308851315	0.014965849
										SNRPD2	Snrpd2	0.308761173	0.036549223
										HTATIP	Htatip	0.308703377	0.022568495
										NUDT9	Nudt9	0.308550354	0.033773805
										NTAN1	Ntan1	0.308227309	0.019318168
										JAM2	Jam2	0.307866879	0.04688125
										0610010K06RIK	0610010K06Rik	0.30775013	0.036865924
										NFATC2IP	Nfatc2ip	0.307670219	0.032796957
										2810037C14RIK	2810037C14Rik	0.307554018	0.027002174
										TSPYL1	Tspyl1	0.307509078	0.028774093
										GDPD3	Gdpd3	0.307408676	0.021751826
										MARCKS	Marcks	0.307403886	0.034785424
										B3GALNT2	B3galnt2	0.307396051	0.015973972
										LOC545056	LOC545056	0.30729234	0.029065579
										KLF3	Klf3	0.307139933	0.035388272
										DCUN1D2	Dcun1d2	0.307062654	0.010954308
										EG432939	EG432939	0.307022914	0.010206027
										BC062951	BC062951	0.306992362	0.026642589
										ORF19	ORF19	0.306934968	0.016606908
										BST2	Bst2	0.306897552	0.028741911
										1110001A07RIK	1110001A07Rik	0.306873975	0.019314849
										COX7C	Cox7c	0.30674927	0.013764178
										5830411K18RIK	5830411K18Rik	0.306744443	0.041927279
										BC028440	BC028440	0.306560539	0.035347403
										PSMC2	Psmc2	0.306557429	0.024166194
										0610007P06RIK	0610007P06Rik	0.306541673	0.034806558
										SLCO1A4	Slco1a4	0.306523627	0.007355607
										2700078K21RIK	2700078K21Rik	0.306465133	0.022234969
										ARL2BP	Arl2bp	0.306435892	0.041537728
										FLRT2	Flrt2	0.306417318	0.033426878
										NAP1L4	Nap1l4	0.306270442	0.037203388
										NRBF1	Nrbf1	0.306163341	0.028171195
										FARSB	Farsb	0.306146852	0.02733521
										ABCC3	Abcc3	0.306124774	0.022978736
										5430435G22RIK	5430435G22Rik	0.306032163	0.023413922
										USP54	Usp54	0.306009941	0.044157248
										A430005L14RIK	A430005L14Rik	0.305834775	0.016207319
										KIF2A	Kif2a	0.305557099	0.031676184
										LOC381257	LOC381257	0.305544035	0.027080608
										PSCDBP	Pscdbp	0.305491998	0.025455472
										MKI67IP	Mki67ip	0.305450922	0.037874179
										BC019560	BC019560	0.305176657	0.025601452
										9230109N16	9230109N16	0.305149718	0.032004054
										CACNG7	Cacng7	0.305115152	0.046836982
										SHFDG1	Shfdg1	0.305017805	0.048533398
										4833442J19RIK	4833442J19Rik	0.304783227	0.011185937
										4931408A02RIK	4931408A02Rik	0.304747649	0.028537988
										LUC7L2	Luc7l2	0.304689474	0.040131938
										ALG9	Alg9	0.304682018	0.018569338
										0610041E09RIK	0610041E09Rik	0.304423122	0.023951549
										RELA	Rela	0.304417123	0.021435134
										RAGE	Rage	0.304347983	0.044447438
										9.33E+22	9.33E+22	0.304290068	0.049378585
										YPEL3	Ypel3	0.304263021	0.049921947
										BRD8	Brd8	0.304241718	0.024392919
										ADCY5	Adcy5	0.304222684	0.015677189
										NUBP1	Nubp1	0.30409008	0.048336043
										FRMD6	Frmd6	0.303864391	0.030517643
										E130113K22RIK	E130113K22Rik	0.303741803	0.012438432
										SMC1A	Smc1a	0.303741791	0.024371132
										4921530G04RIK	4921530G04Rik	0.303694311	0.016627544
										MTMR2	Mtmr2	0.303615418	0.022941473
										STOML1	Stoml1	0.303543186	0.013636089
										SENP3	Senp3	0.303509869	0.034981561
										ATPAF2	Atpaf2	0.303292314	0.024833489
										2310043N13RIK	2310043N13Rik	0.303257648	0.017811605
										AW146242	AW146242	0.303238952	0.03018267
										GTPBP2	Gtpbp2	0.303162536	0.030501395
										D5ERTD708E	D5Ertd708e	0.303108941	0.021588248
										STRBP	Strbp	0.303090727	0.039132836
										2410091C18RIK	2410091C18Rik	0.30301572	0.032177117
										E2F1	E2f1	0.302874414	0.044258284
										1700011I11RIK	1700011I11Rik	0.302732711	0.019210334
										GRIA1	Gria1	0.302645263	0.030399226
										RABGAP1	Rabgap1	0.302577757	0.034140701
										MGL2	Mgl2	0.302406518	0.035989961
										CAMK1G	Camk1g	0.302288963	0.013765131
										EIF4A1	Eif4a1	0.302207462	0.024602428
										S100A4	S100a4	0.302194282	0.045513964
										FCGRT	Fcgrt	0.302133004	0.017560567
										FRMD3	Frmd3	0.30192529	0.027822537
										TEX14	Tex14	0.301836784	0.018948227
										ETV3	Etv3	0.301664374	0.022291796
										C130038G02RIK	C130038G02Rik	0.301647448	0.015414212
										SLC22A4	Slc22a4	0.301452098	0.04892004
										PRKCABP	Prkcabp	0.301404179	0.034794685
										CASP8	Casp8	0.30138135	0.034950015
										OLFR339	Olfr339	0.301346267	0.018348522
										PHC2	Phc2	0.301328416	0.025562065
										2510006D16RIK	2510006D16Rik	0.301005852	0.036420912
										B4GALT2	B4galt2	0.30086302	0.04630339
										ZFP184	Zfp184	0.300817187	0.014676853
										TAZ	Taz	0.300710238	0.030988216
										PRMT5	Prmt5	0.30052218	0.025103107
										CIDEA	Cidea	0.300322336	0.026576057
										JMJD1A	Jmjd1a	0.300277958	0.039226262
										BPNT1	Bpnt1	0.300259653	0.027731868
										SUMO1	Sumo1	0.300090254	0.027195015
										CKLFSF4	Cklfsf4	0.300059073	0.020448814
										1810015M01RIK	1810015M01Rik	0.300014441	0.035458975
										D10BWG1364E	D10Bwg1364e	-0.300182999	0.038859014
										BDNF	Bdnf	-0.302629723	0.038918211
										MGC41689	MGC41689	-0.303223329	0.025462784
										D5BWG0834E	D5Bwg0834e	-0.304169979	0.045008666
										EEF1A2	Eef1a2	-0.304375487	0.044099665
										PRRT3	Prrt3	-0.305806971	0.010485808
										PPARGC1B	Ppargc1b	-0.309569373	0.042009315
										SLC4A3	Slc4a3	-0.312835056	0.016491039
										EFCBP2	Efcbp2	-0.316879539	0.049766802
										TMEM90A	Tmem90a	-0.318341616	0.015160303
										TPCN1	Tpcn1	-0.321896124	0.019901785
										REM2	Rem2	-0.330097047	0.041315507
										NSF	Nsf	-0.330177943	0.018794965
										LOXL1	Loxl1	-0.330926316	0.016022679
										CTCFL	Ctcfl	-0.332157326	0.03651962
										1110018G07RIK	1110018G07Rik	-0.33218862	0.016506691
										THOP1	Thop1	-0.332892411	0.013763289
										SCUBE3	Scube3	-0.334672974	0.009845833
										2400001E08RIK	2400001E08Rik	-0.336134067	0.025965455
										BRP17	Brp17	-0.346042028	0.029147286
										PPP1R9A	Ppp1r9a	-0.346730342	0.016037327
										MPP2	Mpp2	-0.348109898	0.012430125
										P2RY13	P2ry13	-0.348929704	0.00531063
										MAP1LC3A	Map1lc3a	-0.35148489	0.014062735
										CD40	Cd40	-0.351575881	0.008726327
										SLC13A4	Slc13a4	-0.352744877	0.036927799
										ADCY2	Adcy2	-0.360194532	0.015609
										RHBDL	Rhbdl	-0.360473083	0.006289497
										TATDN2	Tatdn2	-0.363558226	0.04494026
										NLGN2	Nlgn2	-0.363864206	0.005895274
										LBH	Lbh	-0.364814095	0.017739822
										4930572J05RIK	4930572J05Rik	-0.370125174	0.025095242
										SLC40A1	Slc40a1	-0.381645934	0.030107326
[truncated: 21 more rows]
