# Supplementary material for: New Insights into Mechanisms of Ferroptosis Associated with Immune Infiltration in Neonatal Hypoxic-Ischemic Brain Damage
Source: Cells. 2022 Nov 25;11(23):3778. doi: 10.3390/cells11233778 (PMC9736049; doi:10.3390/cells11233778)
Supplement: Supplementary file 1 [file cells-11-03778-s001.zip › Supplemental files/File S2.txt]

GO of 56 FRDEGs
Category	Term	Count	%	PValue	Genes	Fold Enrichment	Bonferroni	Benjamini	FDR
GOTERM_BP_DIRECT	GO:0042127~regulation of cell proliferation	8	14.54545455	1.58E-06	JUN, MAFG, STAT3, TXNIP, SLC7A11, HIF1A, SAT1, SIRT1	13.70752913	0.001570438	0.001571671	0.00151802
GOTERM_BP_DIRECT	GO:0043066~negative regulation of apoptotic process	11	20	8.45E-06	BECN1, JUN, CDKN1A, TFRC, DUSP1, CBS, SLC40A1, MDM2, HIF1A, SIRT1, RELA	6.110491009	0.008382908	0.003521081	0.003400883
GOTERM_BP_DIRECT	GO:0006879~cellular iron ion homeostasis	5	9.090909091	1.06E-05	TFRC, NCOA4, IREB2, SLC40A1, HIF1A	35.78068264	0.010507702	0.003521081	0.003400883
GOTERM_BP_DIRECT	GO:0042493~response to drug	8	14.54545455	2.45E-05	BECN1, JUN, CDKN1A, NNMT, STAT3, MDM2, TXNIP, RELA	9.011431184	0.024115544	0.005433653	0.005248167
GOTERM_BP_DIRECT	GO:0045722~positive regulation of gluconeogenesis	4	7.272727273	2.73E-05	NNMT, GPT2, HIF1A, SIRT1	66.35690236	0.026802887	0.005433653	0.005248167
GOTERM_BP_DIRECT	GO:0000122~negative regulation of transcription from RNA polymerase II promoter	12	21.81818182	4.37E-05	ZFP36, JUN, CAV1, DDIT3, MDM2, TXNIP, PEX2, HIF1A, BACH1, SIRT1, RELA, ATF4	4.519665176	0.042597995	0.007255159	0.007007493
GOTERM_BP_DIRECT	GO:0070301~cellular response to hydrogen peroxide	5	9.090909091	5.45E-05	BECN1, MAP1LC3A, MDM2, SIRT1, RELA	23.6988937	0.052875672	0.00776049	0.007495573
GOTERM_BP_DIRECT	GO:0043065~positive regulation of apoptotic process	8	14.54545455	7.07E-05	USP7, JUN, SCP2, DUSP1, DDIT3, TXNIP, HIF1A, SIRT1	7.623247268	0.068041176	0.008808019	0.008507344
GOTERM_BP_DIRECT	GO:0007568~aging	6	10.90909091	1.60E-04	BECN1, JUN, SCP2, GPX4, STAT3, RELA	11.46480512	0.147029114	0.017668574	0.01706543
GOTERM_BP_DIRECT	GO:0055072~iron ion homeostasis	4	7.272727273	1.96E-04	SLC25A28, IREB2, SLC40A1, CP	34.75837743	0.177160432	0.019497495	0.018831918
GOTERM_BP_DIRECT	GO:0034198~cellular response to amino acid starvation	4	7.272727273	2.74E-04	BECN1, CDKN1A, MAP1LC3A, ATF4	31.0606777	0.238777711	0.024799318	0.023952755
GOTERM_BP_DIRECT	GO:0042149~cellular response to glucose starvation	4	7.272727273	3.70E-04	BECN1, SLC2A1, SIRT1, ATF4	28.07407407	0.308129586	0.030690708	0.029643033
GOTERM_BP_DIRECT	GO:0031648~protein destabilization	4	7.272727273	5.37E-04	FBXW7, MDM2, PEX2, SIRT1	24.74325173	0.414184988	0.040921635	0.039524712
GOTERM_BP_DIRECT	GO:0006979~response to oxidative stress	5	9.090909091	5.75E-04	GPX4, G6PDX, TXNIP, SLC7A11, SIRT1	12.85080856	0.436206778	0.040921635	0.039524712
GOTERM_BP_DIRECT	GO:0042542~response to hydrogen peroxide	4	7.272727273	6.51E-04	JUN, DUSP1, TXNIP, SIRT1	23.17225162	0.477078094	0.043207479	0.041732525
GOTERM_BP_DIRECT	GO:0009612~response to mechanical stimulus	4	7.272727273	7.13E-04	JUN, CAV1, TXNIP, RELA	22.45925926	0.50857514	0.044387057	0.042871836
GOTERM_BP_DIRECT	GO:0010628~positive regulation of gene expression	8	14.54545455	8.96E-04	TFRC, CAV1, MAFG, STAT3, MDM2, HIF1A, RELA, ATF4	5.01667303	0.590688084	0.046832681	0.045233975
GOTERM_BP_DIRECT	GO:1902895~positive regulation of pri-miRNA transcription from RNA polymerase II promoter	4	7.272727273	9.22E-04	JUN, STAT3, HIF1A, RELA	20.56129369	0.601164663	0.046832681	0.045233975
GOTERM_BP_DIRECT	GO:1904659~glucose transmembrane transport	3	5.454545455	9.40E-04	SLC2A1, SLC2A3, SLC2A6	64.40522876	0.608235475	0.046832681	0.045233975
GOTERM_BP_DIRECT	GO:0006103~2-oxoglutarate metabolic process	3	5.454545455	9.40E-04	GOT1, GPT2, IDH2	64.40522876	0.608235475	0.046832681	0.045233975
GOTERM_BP_DIRECT	GO:0051726~regulation of cell cycle	6	10.90909091	0.001285283	JUN, CDKN1A, DUSP1, DDIT3, STAT3, MDM2	7.250919794	0.722230806	0.058952692	0.056940251
GOTERM_BP_DIRECT	GO:0045944~positive regulation of transcription from RNA polymerase II promoter	11	20	0.001302168	JUN, DDIT3, MAFG, STAT3, SLC40A1, MDM2, HIF1A, BACH1, SIRT1, RELA, ATF4	3.306913173	0.726869174	0.058952692	0.056940251
GOTERM_BP_DIRECT	GO:0009267~cellular response to starvation	4	7.272727273	0.001500499	MAP1LC3A, LAMP2, WIPI2, SIRT1	17.37918871	0.775890241	0.06497813	0.062760001
GOTERM_BP_DIRECT	GO:0009636~response to toxic substance	4	7.272727273	0.001829166	CDKN1A, MDM2, SLC7A11, ATF4	16.22057613	0.838543242	0.075910402	0.073319083
GOTERM_BP_DIRECT	GO:0001666~response to hypoxia	5	9.090909091	0.002275053	BECN1, CAV1, DDIT4, SLC2A1, HIF1A	8.858324344	0.896536238	0.090638094	0.087544023
GOTERM_BP_DIRECT	GO:2000378~negative regulation of reactive oxygen species metabolic process	3	5.454545455	0.002750048	BECN1, G6PDX, HIF1A	37.75478927	0.93561157	0.105348005	0.101751788
GOTERM_BP_DIRECT	GO:0006826~iron ion transport	3	5.454545455	0.002941421	TFRC, SLC40A1, CP	36.4962963	0.946814671	0.108505761	0.104801749
GOTERM_BP_DIRECT	GO:0032007~negative regulation of TOR signaling	3	5.454545455	0.00313888	DDIT4, HIF1A, SIRT1	35.31899642	0.956336444	0.11165445	0.107842953
GOTERM_BP_DIRECT	GO:0042771~intrinsic apoptotic signaling pathway in response to DNA damage by p53 class mediator	3	5.454545455	0.003342392	CDKN1A, DDIT4, SIRT1	34.21527778	0.964371109	0.114793881	0.110875215
GOTERM_BP_DIRECT	GO:0006099~tricarboxylic acid cycle	3	5.454545455	0.003551925	CS, IREB2, IDH2	33.17845118	0.971102916	0.117261716	0.113258806
GOTERM_BP_DIRECT	GO:0032355~response to estradiol	4	7.272727273	0.003757361	GPX4, DUSP1, STAT3, TXNIP	12.58492976	0.976467671	0.117261716	0.113258806
GOTERM_BP_DIRECT	GO:0043278~response to morphine	3	5.454545455	0.003767445	MAP1LC3A, MDM2, RELA	32.20261438	0.97670371	0.117261716	0.113258806
GOTERM_BP_DIRECT	GO:0097352~autophagosome maturation	3	5.454545455	0.00398892	BECN1, MAP1LC3A, LAMP2	31.28253968	0.981331348	0.11998438	0.115888528
GOTERM_BP_DIRECT	GO:0043392~negative regulation of DNA binding	3	5.454545455	0.004216319	JUN, DDIT3, SIRT1	30.41358025	0.985128838	0.11998438	0.115888528
GOTERM_BP_DIRECT	GO:0000422~mitophagy	3	5.454545455	0.004216319	BECN1, MAP1LC3A, WIPI2	30.41358025	0.985128838	0.11998438	0.115888528
GOTERM_BP_DIRECT	GO:0032570~response to progesterone	3	5.454545455	0.004449608	CAV1, TXNIP, RELA	29.59159159	0.98822408	0.123105813	0.118903406
GOTERM_BP_DIRECT	GO:2001244~positive regulation of intrinsic apoptotic signaling pathway	3	5.454545455	0.004688755	BECN1, CAV1, DDIT3	28.8128655	0.990730103	0.126216228	0.121907642
GOTERM_BP_DIRECT	GO:0071456~cellular response to hypoxia	4	7.272727273	0.004840657	CBS, MDM2, HIF1A, SIRT1	11.49489647	0.992037414	0.126876173	0.122545059
GOTERM_BP_DIRECT	GO:0008643~carbohydrate transport	3	5.454545455	0.005184499	SLC2A1, SLC2A3, SLC2A6	27.37222222	0.994356175	0.132404129	0.127884309
GOTERM_BP_DIRECT	GO:0043536~positive regulation of blood vessel endothelial cell migration	3	5.454545455	0.005703295	HSPB1, HIF1A, SIRT1	26.06878307	0.996643117	0.142012043	0.137164243
GOTERM_BP_DIRECT	GO:0008285~negative regulation of cell proliferation	6	10.90909091	0.006098414	BECN1, JUN, CDKN1A, DUSP1, CAV1, STAT3	5.045570917	0.997740511	0.148146828	0.143089607
GOTERM_BP_DIRECT	GO:0001525~angiogenesis	5	9.090909091	0.006681186	BECN1, JUN, CAV1, HIF1A, SIRT1	6.540554892	0.998740185	0.158439551	0.153030972
GOTERM_BP_DIRECT	GO:0048511~rhythmic process	4	7.272727273	0.008092682	USP7, FBXW7, SIRT1, ATF4	9.541515372	0.99969436	0.187449098	0.181050233
GOTERM_BP_DIRECT	GO:0045893~positive regulation of transcription, DNA-templated	7	12.72727273	0.008378726	JUN, FZD7, DDIT3, STAT3, HIF1A, RELA, ATF4	3.864963299	0.999770675	0.1896639	0.183189429
GOTERM_BP_DIRECT	GO:0071364~cellular response to epidermal growth factor stimulus	3	5.454545455	0.008634294	BECN1, ZFP36, IREB2	21.05555556	0.999822599	0.191105711	0.184582022
GOTERM_BP_DIRECT	GO:0051591~response to cAMP	3	5.454545455	0.008957552	JUN, DUSP1, RELA	20.65828092	0.9998718	0.193950481	0.187329682
GOTERM_BP_DIRECT	GO:0051092~positive regulation of NF-kappaB transcription factor activity	4	7.272727273	0.009298208	TFRC, CAV1, STAT3, RELA	9.067402807	0.999908972	0.196209518	0.189511603
GOTERM_BP_DIRECT	GO:0045766~positive regulation of angiogenesis	4	7.272727273	0.00945588	STAT3, HSPB1, HIF1A, SIRT1	9.011431184	0.999922316	0.196209518	0.189511603
GOTERM_BP_DIRECT	GO:0060574~intestinal epithelial cell maturation	2	3.636363636	0.01071455	CDKN1A, HIF1A	182.4814815	0.999978105	0.213433839	0.206147945
GOTERM_BP_DIRECT	GO:0006741~NADP biosynthetic process	2	3.636363636	0.01071455	IDH2, G6PDX	182.4814815	0.999978105	0.213433839	0.206147945
GOTERM_BP_DIRECT	GO:0000045~autophagosome assembly	3	5.454545455	0.012480103	BECN1, MAP1LC3A, WIPI2	17.37918871	0.999996305	0.239041973	0.230881905
GOTERM_BP_DIRECT	GO:0032757~positive regulation of interleukin-8 production	3	5.454545455	0.012480103	DDIT3, STAT3, RELA	17.37918871	0.999996305	0.239041973	0.230881905
GOTERM_BP_DIRECT	GO:1903026~negative regulation of RNA polymerase II regulatory region sequence-specific DNA binding	2	3.636363636	0.013375539	FBXW7, DDIT3	145.9851852	0.999998503	0.24670439	0.238282754
GOTERM_BP_DIRECT	GO:0098708~glucose import across plasma membrane	2	3.636363636	0.013375539	SLC2A1, SLC2A3	145.9851852	0.999998503	0.24670439	0.238282754
GOTERM_BP_DIRECT	GO:0006914~autophagy	4	7.272727273	0.014719261	BECN1, MAP1LC3A, LAMP2, WIPI2	7.643203413	0.999999615	0.26608979	0.257006404
GOTERM_BP_DIRECT	GO:0051592~response to calcium ion	3	5.454545455	0.01566437	DUSP1, CAV1, TXNIP	15.42097027	0.999999852	0.26608979	0.257006404
GOTERM_BP_DIRECT	GO:0006355~regulation of transcription, DNA-templated	9	16.36363636	0.015857105	JUN, FZD7, DDIT3, MAFG, STAT3, HIF1A, BACH1, RELA, ATF4	2.683551198	0.999999878	0.26608979	0.257006404
GOTERM_BP_DIRECT	GO:0070837~dehydroascorbic acid transport	2	3.636363636	0.016029505	SLC2A1, SLC2A3	121.654321	0.999999898	0.26608979	0.257006404
GOTERM_BP_DIRECT	GO:0010040~response to iron(II) ion	2	3.636363636	0.016029505	BECN1, MAP1LC3A	121.654321	0.999999898	0.26608979	0.257006404
GOTERM_BP_DIRECT	GO:0006101~citrate metabolic process	2	3.636363636	0.016029505	CS, IREB2	121.654321	0.999999898	0.26608979	0.257006404
GOTERM_BP_DIRECT	GO:0006749~glutathione metabolic process	3	5.454545455	0.016509386	GPX4, G6PDX, SLC7A11	14.99847793	0.999999937	0.269563096	0.260361143
GOTERM_BP_DIRECT	GO:0015749~monosaccharide transport	2	3.636363636	0.018676467	SLC2A1, SLC2A3	104.2751323	0.999999993	0.291098732	0.281161627
GOTERM_BP_DIRECT	GO:0010883~regulation of lipid storage	2	3.636363636	0.018676467	FBXW7, SIRT1	104.2751323	0.999999993	0.291098732	0.281161627
GOTERM_BP_DIRECT	GO:0001938~positive regulation of endothelial cell proliferation	3	5.454545455	0.018705139	JUN, CAV1, SIRT1	14.03703704	0.999999993	0.291098732	0.281161627
GOTERM_BP_DIRECT	GO:0034097~response to cytokine	3	5.454545455	0.019616146	JUN, STAT3, RELA	13.68611111	0.999999997	0.296025483	0.285920196
GOTERM_BP_DIRECT	GO:0032088~negative regulation of NF-kappaB transcription factor activity	3	5.454545455	0.019616146	USP7, DDIT3, SIRT1	13.68611111	0.999999997	0.296025483	0.285920196
GOTERM_BP_DIRECT	GO:0010629~negative regulation of gene expression	5	9.090909091	0.020138196	CDKN1A, FBXW7, MDM2, HIF1A, SIRT1	4.715283759	0.999999998	0.299367802	0.289148419
GOTERM_BP_DIRECT	GO:0043525~positive regulation of neuron apoptotic process	3	5.454545455	0.020545516	JUN, DDIT3, ATF4	13.35230352	0.999999999	0.300931376	0.290658618
GOTERM_BP_DIRECT	GO:0090312~positive regulation of protein deacetylation	2	3.636363636	0.021316442	NNMT, SIRT1	91.24074074	1	0.305815129	0.295375657
GOTERM_BP_DIRECT	GO:0034599~cellular response to oxidative stress	3	5.454545455	0.021493031	G6PDX, SLC7A11, ATF4	13.03439153	1	0.305815129	0.295375657
GOTERM_BP_DIRECT	GO:0032868~response to insulin	3	5.454545455	0.022947862	SLC2A1, SIRT1, RELA	12.58492976	1	0.317445418	0.306608928
GOTERM_BP_DIRECT	GO:0007179~transforming growth factor beta receptor signaling pathway	3	5.454545455	0.022947862	JUN, STAT3, SIRT1	12.58492976	1	0.317445418	0.306608928
GOTERM_BP_DIRECT	GO:0006357~regulation of transcription from RNA polymerase II promoter	10	18.18181818	0.024507514	ZFP36, JUN, DDIT3, MAFG, STAT3, MDM2, HIF1A, BACH1, RELA, ATF4	2.29970361	1	0.334376497	0.322962038
GOTERM_BP_DIRECT	GO:0006995~cellular response to nitrogen starvation	2	3.636363636	0.026575505	BECN1, MAP1LC3A	72.99259259	1	0.348278981	0.33638994
GOTERM_BP_DIRECT	GO:0090650~cellular response to oxygen-glucose deprivation	2	3.636363636	0.026575505	IREB2, ATF4	72.99259259	1	0.348278981	0.33638994
GOTERM_BP_DIRECT	GO:1901522~positive regulation of transcription from RNA polymerase II promoter involved in cellular response to chemical stimulus	2	3.636363636	0.026575505	JUN, RELA	72.99259259	1	0.348278981	0.33638994
GOTERM_BP_DIRECT	GO:0007623~circadian rhythm	3	5.454545455	0.028079587	JUN, SIRT1, ATF4	11.28751432	1	0.354607924	0.342502834
GOTERM_BP_DIRECT	GO:0055085~transmembrane transport	5	9.090909091	0.028688751	SLC2A1, VDAC2, SLC2A3, SLC7A11, SLC2A6	4.224108368	1	0.354607924	0.342502834
GOTERM_BP_DIRECT	GO:0044321~response to leptin	2	3.636363636	0.029194628	STAT3, SIRT1	66.35690236	1	0.354607924	0.342502834
GOTERM_BP_DIRECT	GO:1990440~positive regulation of transcription from RNA polymerase II promoter in response to endoplasmic reticulum stress	2	3.636363636	0.029194628	DDIT3, ATF4	66.35690236	1	0.354607924	0.342502834
GOTERM_BP_DIRECT	GO:1902176~negative regulation of oxidative stress-induced intrinsic apoptotic signaling pathway	2	3.636363636	0.029194628	HSPB1, SIRT1	66.35690236	1	0.354607924	0.342502834
GOTERM_BP_DIRECT	GO:0006739~NADP metabolic process	2	3.636363636	0.029194628	IDH2, G6PDX	66.35690236	1	0.354607924	0.342502834
GOTERM_BP_DIRECT	GO:0042632~cholesterol homeostasis	3	5.454545455	0.02970111	CAV1, PEX2, SIRT1	10.94888889	1	0.356413314	0.344246594
GOTERM_BP_DIRECT	GO:0045892~negative regulation of transcription, DNA-templated	6	10.90909091	0.031248277	JUN, DNAJB6, DDIT3, MDM2, SIRT1, RELA	3.332995096	1	0.36836756	0.355792763
GOTERM_BP_DIRECT	GO:0033210~leptin-mediated signaling pathway	2	3.636363636	0.031806837	STAT3, SIRT1	60.82716049	1	0.36836756	0.355792763
GOTERM_BP_DIRECT	GO:0006107~oxaloacetate metabolic process	2	3.636363636	0.031806837	CS, GOT1	60.82716049	1	0.36836756	0.355792763
GOTERM_BP_DIRECT	GO:0006606~protein import into nucleus	3	5.454545455	0.033053383	CDKN1A, STAT3, TXNIP	10.32914046	1	0.372548929	0.359831396
GOTERM_BP_DIRECT	GO:0071260~cellular response to mechanical stimulus	3	5.454545455	0.034202447	GOT1, CAV1, SLC2A1	10.13786008	1	0.372548929	0.359831396
GOTERM_BP_DIRECT	GO:0046323~glucose import	2	3.636363636	0.03441215	SLC2A1, SLC2A3	56.14814815	1	0.372548929	0.359831396
GOTERM_BP_DIRECT	GO:0006110~regulation of glycolytic process	2	3.636363636	0.03441215	HIF1A, SLC2A6	56.14814815	1	0.372548929	0.359831396
GOTERM_BP_DIRECT	GO:0006977~DNA damage response, signal transduction by p53 class mediator resulting in cell cycle arrest	2	3.636363636	0.03441215	CDKN1A, MDM2	56.14814815	1	0.372548929	0.359831396
GOTERM_BP_DIRECT	GO:2000637~positive regulation of gene silencing by miRNA	2	3.636363636	0.03441215	ZFP36, STAT3	56.14814815	1	0.372548929	0.359831396
GOTERM_BP_DIRECT	GO:0060548~negative regulation of cell death	3	5.454545455	0.036546866	BECN1, STAT3, SIRT1	9.775793651	1	0.391405145	0.378043925
GOTERM_BP_DIRECT	GO:0006636~unsaturated fatty acid biosynthetic process	2	3.636363636	0.042186887	FADS2, ELOVL5	45.62037037	1	0.42442565	0.409937225
GOTERM_BP_DIRECT	GO:0045820~negative regulation of glycolytic process	2	3.636363636	0.042186887	STAT3, DDIT4	45.62037037	1	0.42442565	0.409937225
GOTERM_BP_DIRECT	GO:0099527~postsynapse to nucleus signaling pathway	2	3.636363636	0.042186887	STAT3, RELA	45.62037037	1	0.42442565	0.409937225
GOTERM_BP_DIRECT	GO:0055089~fatty acid homeostasis	2	3.636363636	0.042186887	GOT1, SIRT1	45.62037037	1	0.42442565	0.409937225
GOTERM_BP_DIRECT	GO:0033554~cellular response to stress	2	3.636363636	0.042186887	SLC7A11, RELA	45.62037037	1	0.42442565	0.409937225
GOTERM_BP_DIRECT	GO:0043518~negative regulation of DNA damage response, signal transduction by p53 class mediator	2	3.636363636	0.042186887	MDM2, SIRT1	45.62037037	1	0.42442565	0.409937225
GOTERM_BP_DIRECT	GO:0006629~lipid metabolic process	6	10.90909091	0.044712905	FADS2, SCP2, GPX4, ELOVL5, ACOT1, AGPAT3	3.020383142	1	0.445340534	0.430138146
GOTERM_BP_DIRECT	GO:2000279~negative regulation of DNA biosynthetic process	2	3.636363636	0.047335888	CDKN1A, DUSP1	40.55144033	1	0.462221026	0.446442396
GOTERM_BP_DIRECT	GO:1903204~negative regulation of oxidative stress-induced neuron death	2	3.636363636	0.047335888	SLC7A11, ATF4	40.55144033	1	0.462221026	0.446442396
GOTERM_BP_DIRECT	GO:0045471~response to ethanol	3	5.454545455	0.047823155	STAT3, G6PDX, SIRT1	8.422222222	1	0.462445267	0.446658983
GOTERM_BP_DIRECT	GO:0035994~response to muscle stretch	2	3.636363636	0.049900195	JUN, RELA	38.417154	1	0.477890327	0.461576802
GOTERM_CC_DIRECT	GO:0005829~cytosol	29	52.72727273	1.26E-07	BECN1, CDKN1A, NNMT, IREB2, SLC2A1, SLC40A1, SAT1, HIF1A, RELA, ZFP36, MAP1LC3A, DNAJB6, SCP2, PHKG2, USP7, JUN, GPX4, GOT1, FBXW7, CAV1, STAT3, IDH2, WIPI2, SIRT1, G6PDX, DDIT4, MDM2, ACOT1, TXNIP	2.683782103	2.26E-05	2.26E-05	2.14E-05
GOTERM_CC_DIRECT	GO:0032991~macromolecular complex	14	25.45454545	4.61E-07	BECN1, USP7, JUN, CDKN1A, GPX4, FBXW7, CAV1, WIPI2, HIF1A, SIRT1, RELA, SCP2, MDM2, ATF4	5.762687747	8.25E-05	4.12E-05	3.89E-05
GOTERM_CC_DIRECT	GO:0090575~RNA polymerase II transcription factor complex	7	12.72727273	9.28E-07	JUN, DDIT3, MAFG, STAT3, HIF1A, BACH1, ATF4	20.87272727	1.66E-04	5.53E-05	5.23E-05
GOTERM_CC_DIRECT	GO:0005739~mitochondrion	18	32.72727273	2.66E-06	BECN1, GPX4, TFRC, FBXW7, CAV1, GPT2, STAT3, NCOA4, IREB2, IDH2, SIRT1, CS, LYRM1, SLC25A28, SCP2, DDIT4, ACOT1, VDAC2	3.656886461	4.77E-04	1.19E-04	1.13E-04
GOTERM_CC_DIRECT	GO:0005737~cytoplasm	33	60	1.94E-04	BECN1, CDKN1A, NNMT, TFRC, IREB2, SLC2A1, HSPB1, CAPG, SLC2A3, SAT1, HIF1A, RELA, ZFP36, MAP1LC3A, DNAJB6, SCP2, CBS, USP7, GPX4, GOT1, FBXW7, DUSP1, CAV1, STAT3, KLHL24, SIRT1, DDIT3, G6PDX, DDIT4, MDM2, ACOT1, TXNIP, ATF4	1.728703832	0.03405035	0.006928043	0.006541002
GOTERM_CC_DIRECT	GO:0044754~autolysosome	3	5.454545455	5.89E-04	MAP1LC3A, LAMP2, NCOA4	81.14805195	0.100014344	0.017557574	0.016576704
GOTERM_CC_DIRECT	GO:0005667~transcription factor complex	6	10.90909091	0.001049054	JUN, MAFG, STAT3, HIF1A, RELA, ATF4	7.599148677	0.171285242	0.026825814	0.025327165
GOTERM_CC_DIRECT	GO:1990617~CHOP-ATF4 complex	2	3.636363636	0.00517873	DDIT3, ATF4	378.6909091	0.605209983	0.115874077	0.109400665
GOTERM_CC_DIRECT	GO:0010008~endosome membrane	4	7.272727273	0.008427656	BECN1, TFRC, FZD7, LAMP2	9.408469791	0.780179334	0.167616723	0.15825266
GOTERM_CC_DIRECT	GO:0005634~nucleus	26	47.27272727	0.01183076	BECN1, CDKN1A, TFRC, HSPB1, CAPG, HIF1A, BACH1, AGPAT3, RELA, ZFP36, DNAJB6, SCP2, CBS, USP7, JUN, GPX4, FBXW7, DUSP1, STAT3, SIRT1, DDIT3, MAFG, G6PDX, MDM2, TXNIP, ATF4	1.535313213	0.881202243	0.211770603	0.199939843
GOTERM_CC_DIRECT	GO:0005776~autophagosome	3	5.454545455	0.013852461	BECN1, MAP1LC3A, WIPI2	16.46482213	0.917662206	0.225417324	0.212824177
GOTERM_CC_DIRECT	GO:0019898~extrinsic component of membrane	3	5.454545455	0.015415766	BECN1, SCP2, WIPI2	15.5626401	0.938018078	0.229951839	0.217105368
GOTERM_CC_DIRECT	GO:0000785~chromatin	5	9.090909091	0.019613036	JUN, STAT3, HIF1A, SIRT1, RELA	4.757423481	0.971149223	0.270056416	0.254969465
GOTERM_CC_DIRECT	GO:0005654~nucleoplasm	16	29.09090909	0.021433403	JUN, CDKN1A, GOT1, FBXW7, STAT3, SLC40A1, CAPG, WIPI2, HIF1A, SIRT1, LYRM1, DNAJB6, SCP2, DDIT3, MDM2, ATF4	1.799541	0.979313867	0.274041366	0.258731793
GOTERM_CC_DIRECT	GO:0005901~caveola	3	5.454545455	0.025262303	CAV1, SLC2A1, SLC2A3	11.95866029	0.989745619	0.294573886	0.278117244
GOTERM_CC_DIRECT	GO:0005743~mitochondrial inner membrane	5	9.090909091	0.026330627	SLC25A28, GPX4, STAT3, IDH2, VDAC2	4.342785655	0.991573248	0.294573886	0.278117244
GOTERM_CC_DIRECT	GO:0016323~basolateral plasma membrane	4	7.272727273	0.033215683	TFRC, CAV1, SLC40A1, SLC2A1	5.589533714	0.997634092	0.349741608	0.330202971
GOTERM_MF_DIRECT	GO:0031625~ubiquitin protein ligase binding	11	20	1.71E-08	BECN1, USP7, JUN, CDKN1A, MAP1LC3A, FBXW7, CBS, MDM2, TXNIP, HIF1A, RELA	12.0168506	4.39E-06	3.59E-06	3.47E-06
GOTERM_MF_DIRECT	GO:0042802~identical protein binding	22	40	2.80E-08	BECN1, USP7, JUN, GPX4, TFRC, FBXW7, CAV1, STAT3, SLC2A1, SLC40A1, HSPB1, SAT1, SIRT1, RELA, DNAJB6, SCP2, CBS, DDIT3, MAFG, G6PDX, MDM2, ATF4	3.869730117	7.19E-06	3.59E-06	3.47E-06
GOTERM_MF_DIRECT	GO:0019899~enzyme binding	10	18.18181818	7.13E-06	ZFP36, JUN, CBS, CAV1, LAMP2, PHKG2, MDM2, HIF1A, SIRT1, RELA	7.22237477	0.001830515	6.11E-04	5.89E-04
GOTERM_MF_DIRECT	GO:0019901~protein kinase binding	10	18.18181818	2.53E-05	BECN1, ZFP36, CDKN1A, TFRC, CAV1, STAT3, HSPB1, HIF1A, RELA, ATF4	6.159507561	0.006482104	0.00162578	0.001568846
GOTERM_MF_DIRECT	GO:0005381~iron ion transmembrane transporter activity	3	5.454545455	2.17E-04	SLC25A28, TFRC, SLC40A1	130.2735849	0.054172076	0.011137718	0.010747681
GOTERM_MF_DIRECT	GO:0061629~RNA polymerase II sequence-specific DNA binding transcription factor binding	6	10.90909091	3.52E-04	JUN, DDIT3, STAT3, HSPB1, HIF1A, ATF4	9.649895178	0.086538913	0.015083094	0.014554892
GOTERM_MF_DIRECT	GO:0044877~macromolecular complex binding	9	16.36363636	5.60E-04	ZFP36, JUN, CDKN1A, SCP2, TFRC, CAV1, CAPG, HIF1A, RELA	4.638822014	0.134094288	0.020562704	0.01984261
GOTERM_MF_DIRECT	GO:0001228~transcriptional activator activity, RNA polymerase II transcription regulatory region sequence-specific binding	8	14.54545455	6.70E-04	JUN, DDIT3, MAFG, STAT3, HIF1A, BACH1, RELA, ATF4	5.263579188	0.158305908	0.021535109	0.020780961
GOTERM_MF_DIRECT	GO:0005515~protein binding	27	49.09090909	0.001229366	BECN1, CDKN1A, TFRC, SLC2A1, SLC40A1, HIF1A, BACH1, RELA, ZFP36, MAP1LC3A, DNAJB6, SCP2, LAMP2, USP7, JUN, FBXW7, FZD7, CAV1, STAT3, WIPI2, SIRT1, DDIT3, MAFG, MDM2, TXNIP, VDAC2, ATF4	1.746684937	0.271043725	0.033193769	0.032031341
GOTERM_MF_DIRECT	GO:0002039~p53 binding	4	7.272727273	0.001291586	USP7, MDM2, HIF1A, SIRT1	18.28401192	0.282621899	0.033193769	0.032031341
GOTERM_MF_DIRECT	GO:0003700~transcription factor activity, sequence-specific DNA binding	8	14.54545455	0.001882054	JUN, DDIT3, MAFG, STAT3, HIF1A, BACH1, RELA, ATF4	4.404389558	0.383775235	0.043971615	0.042431753
GOTERM_MF_DIRECT	GO:0000976~transcription regulatory region sequence-specific DNA binding	5	9.090909091	0.007051652	JUN, DDIT3, STAT3, RELA, ATF4	6.433263452	0.837762606	0.151022888	0.145734149
GOTERM_MF_DIRECT	GO:0030170~pyridoxal phosphate binding	3	5.454545455	0.010193061	GOT1, CBS, GPT2	19.29979036	0.928141695	0.201508977	0.194452243
GOTERM_MF_DIRECT	GO:0043565~sequence-specific DNA binding	6	10.90909091	0.011872973	JUN, DDIT3, STAT3, HIF1A, RELA, ATF4	4.280035644	0.953560873	0.217953853	0.210321227
GOTERM_MF_DIRECT	GO:0000978~RNA polymerase II core promoter proximal region sequence-specific DNA binding	9	16.36363636	0.016273921	JUN, DDIT3, MAFG, STAT3, HIF1A, BACH1, SIRT1, RELA, ATF4	2.667718462	0.985254296	0.242418201	0.233928848
GOTERM_MF_DIRECT	GO:0033300~dehydroascorbic acid transporter activity	2	3.636363636	0.016828544	SLC2A1, SLC2A3	115.7987421	0.987243832	0.242418201	0.233928848
GOTERM_MF_DIRECT	GO:0015093~ferrous iron transmembrane transporter activity	2	3.636363636	0.016828544	SLC25A28, SLC40A1	115.7987421	0.987243832	0.242418201	0.233928848
GOTERM_MF_DIRECT	GO:0019904~protein domain specific binding	5	9.090909091	0.016978707	LAMP2, MDM2, CAPG, HIF1A, SIRT1	4.962803235	0.987734881	0.242418201	0.233928848
GOTERM_MF_DIRECT	GO:0015149~hexose transmembrane transporter activity	2	3.636363636	0.019606166	SLC2A1, SLC2A3	99.25606469	0.993834805	0.251939231	0.243116456
GOTERM_MF_DIRECT	GO:0055056~D-glucose transmembrane transporter activity	2	3.636363636	0.019606166	SLC2A1, SLC2A3	99.25606469	0.993834805	0.251939231	0.243116456
GOTERM_MF_DIRECT	GO:0022857~transmembrane transporter activity	4	7.272727273	0.021731356	SLC2A1, SLC2A3, SLC7A11, SLC2A6	6.585710453	0.99647028	0.255318613	0.246377494
GOTERM_MF_DIRECT	GO:0033612~receptor serine/threonine kinase binding	2	3.636363636	0.022376091	CAV1, MDM2	86.8490566	0.997020412	0.255318613	0.246377494
GOTERM_MF_DIRECT	GO:0046982~protein heterodimerization activity	5	9.090909091	0.023175019	CAV1, DDIT3, MAFG, HIF1A, ATF4	4.511639304	0.997585058	0.255318613	0.246377494
GOTERM_MF_DIRECT	GO:0016740~transferase activity	11	20	0.023842983	CS, NNMT, SCP2, GOT1, ELOVL5, GPT2, PHKG2, MDM2, SAT1, SIRT1, AGPAT3	2.169993464	0.997974381	0.255318613	0.246377494
GOTERM_MF_DIRECT	GO:0042803~protein homodimerization activity	7	12.72727273	0.025259496	TFRC, CBS, DDIT3, STAT3, G6PDX, HSPB1, RELA	3.020836751	0.998605314	0.259667623	0.250574204
GOTERM_MF_DIRECT	GO:0008140~cAMP response element binding protein binding	2	3.636363636	0.027892936	DDIT3, ATF4	69.47924528	0.999304137	0.275710942	0.266055695
GOTERM_MF_DIRECT	GO:0043130~ubiquitin binding	3	5.454545455	0.031295949	FBXW7, MDM2, HSPB1	10.63457836	0.999717436	0.297891074	0.287459091
GOTERM_MF_DIRECT	GO:0043522~leucine zipper domain binding	2	3.636363636	0.036110998	DDIT3, ATF4	53.44557329	0.999921486	0.331447371	0.319840265
GOTERM_MF_DIRECT	GO:0005355~glucose transmembrane transporter activity	2	3.636363636	0.03883518	SLC2A1, SLC2A3	49.62803235	0.999962064	0.332688041	0.321037487
GOTERM_MF_DIRECT	GO:0005536~glucose binding	2	3.636363636	0.03883518	G6PDX, SLC2A3	49.62803235	0.999962064	0.332688041	0.321037487
GOTERM_MF_DIRECT	GO:0051087~chaperone binding	3	5.454545455	0.042536745	TFRC, DNAJB6, CP	8.984385166	0.999985927	0.352643339	0.340293962
GOTERM_MF_DIRECT	GO:0019900~kinase binding	3	5.454545455	0.048642765	CAV1, SLC2A1, SLC2A3	8.337509434	0.999997282	0.390662209	0.376981431
KEGG of 56 FRDEGs
Category	Term	Count	%	PValue	Genes	Fold Enrichment	Bonferroni	Benjamini	FDR
KEGG_PATHWAY	mmu04216:Ferroptosis	9	16.36363636	1.17E-11	MAP1LC3A, GPX4, TFRC, NCOA4, SLC40A1, VDAC2, SLC7A11, SAT1, CP	44.885	2.11E-09	2.11E-09	1.82E-09
KEGG_PATHWAY	mmu04137:Mitophagy - animal	6	10.90909091	1.86E-05	BECN1, JUN, MAP1LC3A, HIF1A, RELA, ATF4	17.60196078	0.003354112	0.001679859	0.001447835
KEGG_PATHWAY	mmu05167:Kaposi sarcoma-associated herpesvirus infection	8	14.54545455	9.57E-05	BECN1, ZFP36, JUN, CDKN1A, MAP1LC3A, STAT3, HIF1A, RELA	7.124603175	0.017176575	0.005347272	0.004608698
KEGG_PATHWAY	mmu01210:2-Oxocarboxylic acid metabolism	4	7.272727273	1.18E-04	CS, GOT1, GPT2, IDH2	39.89777778	0.0211632	0.005347272	0.004608698
KEGG_PATHWAY	mmu04066:HIF-1 signaling pathway	6	10.90909091	2.21E-04	CDKN1A, TFRC, STAT3, SLC2A1, HIF1A, RELA	10.4994152	0.039261193	0.008009654	0.006903348
KEGG_PATHWAY	mmu01230:Biosynthesis of amino acids	5	9.090909091	5.77E-04	CS, GOT1, CBS, GPT2, IDH2	12.62587904	0.099250149	0.013805765	0.011898891
KEGG_PATHWAY	mmu01040:Biosynthesis of unsaturated fatty acids	4	7.272727273	5.91E-04	FADS2, SCP2, ELOVL5, ACOT1	23.46928105	0.101523988	0.013805765	0.011898891
KEGG_PATHWAY	mmu04140:Autophagy - animal	6	10.90909091	6.10E-04	BECN1, MAP1LC3A, LAMP2, DDIT4, WIPI2, HIF1A	8.429107981	0.104595609	0.013805765	0.011898891
KEGG_PATHWAY	mmu05203:Viral carcinogenesis	7	12.72727273	8.09E-04	USP7, JUN, CDKN1A, STAT3, MDM2, RELA, ATF4	6.097913634	0.136316412	0.016276609	0.014028459
KEGG_PATHWAY	mmu05166:Human T-cell leukemia virus 1 infection	7	12.72727273	0.001276182	ZFP36, JUN, CDKN1A, SLC2A1, VDAC2, RELA, ATF4	5.585688889	0.206368912	0.023098903	0.019908447
KEGG_PATHWAY	mmu01200:Carbon metabolism	5	9.090909091	0.002812121	CS, GOT1, GPT2, IDH2, G6PDX	8.243342516	0.399330824	0.046272176	0.039880991
KEGG_PATHWAY	mmu05205:Proteoglycans in cancer	6	10.90909091	0.003114476	CDKN1A, FZD7, CAV1, STAT3, MDM2, HIF1A	5.838699187	0.431412345	0.046976676	0.040488185
KEGG_PATHWAY	mmu04068:FoxO signaling pathway	5	9.090909091	0.003743375	USP7, CDKN1A, STAT3, MDM2, SIRT1	7.614079729	0.492785961	0.051980829	0.044801156
KEGG_PATHWAY	mmu05200:Pathways in cancer	9	16.36363636	0.00435925	JUN, CDKN1A, FZD7, STAT3, NCOA4, SLC2A1, MDM2, HIF1A, RELA	3.306445672	0.546495019	0.051980829	0.044801156
KEGG_PATHWAY	mmu05211:Renal cell carcinoma	4	7.272727273	0.004410174	JUN, CDKN1A, SLC2A1, HIF1A	11.73464052	0.550674122	0.051980829	0.044801156
KEGG_PATHWAY	mmu05230:Central carbon metabolism in cancer	4	7.272727273	0.00459499	IDH2, G6PDX, SLC2A1, HIF1A	11.56457327	0.565521989	0.051980829	0.044801156
KEGG_PATHWAY	mmu05169:Epstein-Barr virus infection	6	10.90909091	0.005179639	USP7, JUN, CDKN1A, STAT3, MDM2, RELA	5.181529582	0.609353022	0.055147917	0.047530801
KEGG_PATHWAY	mmu05022:Pathways of neurodegeneration - multiple diseases	8	14.54545455	0.00741338	BECN1, MAP1LC3A, FZD7, DDIT3, VDAC2, WIPI2, RELA, ATF4	3.388346308	0.739934076	0.074545649	0.064249289
KEGG_PATHWAY	mmu05161:Hepatitis B	5	9.090909091	0.008086025	JUN, CDKN1A, STAT3, RELA, ATF4	6.11929107	0.769964091	0.077030028	0.066390521
KEGG_PATHWAY	mmu05235:PD-L1 expression and PD-1 checkpoint pathway in cancer	4	7.272727273	0.009022943	JUN, STAT3, HIF1A, RELA	9.067676768	0.80612957	0.081657634	0.070378955
KEGG_PATHWAY	mmu05010:Alzheimer disease	7	12.72727273	0.010374416	BECN1, FZD7, DDIT3, VDAC2, WIPI2, RELA, ATF4	3.646011024	0.848561782	0.089417584	0.077067089
KEGG_PATHWAY	mmu04218:Cellular senescence	5	9.090909091	0.012243782	CDKN1A, MDM2, VDAC2, SIRT1, RELA	5.42089372	0.892450402	0.097781941	0.084276148
KEGG_PATHWAY	mmu05215:Prostate cancer	4	7.272727273	0.01242533	CDKN1A, MDM2, RELA, ATF4	8.060157127	0.895969761	0.097781941	0.084276148
KEGG_PATHWAY	mmu04010:MAPK signaling pathway	6	10.90909091	0.013911515	JUN, DUSP1, DDIT3, HSPB1, RELA, ATF4	4.071201814	0.920790797	0.101305024	0.087312618
KEGG_PATHWAY	mmu04922:Glucagon signaling pathway	4	7.272727273	0.014184178	PHKG2, SLC2A1, SIRT1, ATF4	7.672649573	0.92465804	0.101305024	0.087312618
KEGG_PATHWAY	mmu04659:Th17 cell differentiation	4	7.272727273	0.014552103	JUN, STAT3, HIF1A, RELA	7.59957672	0.929580371	0.101305024	0.087312618
KEGG_PATHWAY	mmu01100:Metabolic pathways	15	27.27272727	0.019138096	NNMT, GPX4, GOT1, ELOVL5, GPT2, IDH2, SAT1, SIRT1, AGPAT3, CS, FADS2, SCP2, CBS, G6PDX, ACOT1	1.848260243	0.969729196	0.128296125	0.110575666
KEGG_PATHWAY	mmu04621:NOD-like receptor signaling pathway	5	9.090909091	0.019941705	JUN, MAP1LC3A, TXNIP, VDAC2, RELA	4.682837767	0.973902704	0.128908878	0.111103784
KEGG_PATHWAY	mmu05417:Lipid and atherosclerosis	5	9.090909091	0.020876107	JUN, DDIT3, STAT3, RELA, ATF4	4.617798354	0.978040907	0.130295702	0.112299058
KEGG_PATHWAY	mmu05030:Cocaine addiction	3	5.454545455	0.022963289	JUN, RELA, ATF4	12.46805556	0.985076536	0.138545178	0.119409104
KEGG_PATHWAY	mmu04210:Apoptosis	4	7.272727273	0.028673149	JUN, DDIT3, RELA, ATF4	5.867320261	0.994834215	0.167414194	0.144290686
KEGG_PATHWAY	mmu05418:Fluid shear stress and atherosclerosis	4	7.272727273	0.03555782	JUN, DUSP1, CAV1, RELA	5.391591592	0.99857442	0.190697999	0.164358496
KEGG_PATHWAY	mmu05163:Human cytomegalovirus infection	5	9.090909091	0.035954027	CDKN1A, STAT3, MDM2, RELA, ATF4	3.896267361	0.998676598	0.190697999	0.164358496
KEGG_PATHWAY	mmu05321:Inflammatory bowel disease	3	5.454545455	0.036875304	JUN, STAT3, RELA	9.652688172	0.998886895	0.190697999	0.164358496
KEGG_PATHWAY	mmu01212:Fatty acid metabolism	3	5.454545455	0.036875304	FADS2, SCP2, ELOVL5	9.652688172	0.998886895	0.190697999	0.164358496
KEGG_PATHWAY	mmu04932:Non-alcoholic fatty liver disease	4	7.272727273	0.040582471	JUN, DDIT3, RELA, ATF4	5.115099715	0.99944616	0.204039647	0.175857376
KEGG_PATHWAY	mmu05031:Amphetamine addiction	3	5.454545455	0.044777983	JUN, SIRT1, ATF4	8.673429952	0.999749457	0.219049054	0.18879366
KEGG_PATHWAY	mmu04920:Adipocytokine signaling pathway	3	5.454545455	0.047141965	STAT3, SLC2A1, RELA	8.429107981	0.999840006	0.224351597	0.193363807
KEGG_PATHWAY	mmu00480:Glutathione metabolism	3	5.454545455	0.048340952	GPX4, IDH2, G6PDX	8.312037037	0.999872612	0.224351597	0.193363807
