# Supplementary material for: New Insights into Mechanisms of Ferroptosis Associated with Immune Infiltration in Neonatal Hypoxic-Ischemic Brain Damage
Source: Cells. 2022 Nov 25;11(23):3778. doi: 10.3390/cells11233778 (PMC9736049; doi:10.3390/cells11233778)
Supplement: Supplementary file 1 [file cells-11-03778-s001.zip › Supplemental files/File S3.txt]

GO_biological process of WGCNA-hub genes
Category	Term	Count	%	PValue	Genes	Fold Enrichment	Bonferroni	Benjamini	FDR
GOTERM_BP_DIRECT	GO:0030593~neutrophil chemotaxis	12	7.692307692	1.84E-11	LGALS3, FCGR3, CCL9, CCL12, FCER1G, CCL6, SPP1, CCL3, CXCL1, S100A9, VAV1, S100A8	19.97432432	2.62E-08	2.62E-08	2.55E-08
GOTERM_BP_DIRECT	GO:0032496~response to lipopolysaccharide	12	7.692307692	1.61E-07	NFKBIA, CEBPB, JUN, EDN1, PLCG2, LY96, FOS, LITAF, S100A9, TIMP4, S100A8, TLR2	8.545165486	2.30E-04	1.15E-04	1.12E-04
GOTERM_BP_DIRECT	GO:0002376~immune system process	17	10.8974359	1.25E-06	C1QB, IFITM3, C1QA, CD40, FCER1G, LY86, LY96, SERPINA3G, IFI30, PQBP1, PTMS, LGALS3, TYROBP, LCN2, S100A9, S100A8, TLR2	4.473827583	0.001771801	5.91E-04	5.77E-04
GOTERM_BP_DIRECT	GO:0032760~positive regulation of tumor necrosis factor production	9	5.769230769	2.90E-06	FCGR3, TYROBP, FCER1G, STAT3, PLCG2, CCL3, LY96, TNFRSF1A, TLR2	10.1564361	0.004118418	0.001031729	0.001007095
GOTERM_BP_DIRECT	GO:0006954~inflammatory response	14	8.974358974	5.46E-06	CCL12, CD40, STAT3, LY86, LY96, CXCL1, TNFRSF1A, CCL9, CCL6, NFKBIZ, CCL3, S100A9, S100A8, TLR2	4.918918919	0.007749582	0.001555949	0.001518799
GOTERM_BP_DIRECT	GO:0050729~positive regulation of inflammatory response	8	5.128205128	6.63E-06	NFKBIA, CEBPB, NFKBIZ, CCL3, S100A9, S100A8, TNFRSF1A, TLR2	11.33294997	0.009391097	0.001572573	0.001535026
GOTERM_BP_DIRECT	GO:0031663~lipopolysaccharide-mediated signaling pathway	6	3.846153846	7.76E-06	NFKBIA, CCL12, PLCG2, CCL3, LY96, TREM2	21.59386413	0.010982416	0.001577589	0.001539922
GOTERM_BP_DIRECT	GO:0071407~cellular response to organic cyclic compound	7	4.487179487	1.62E-05	NFKBIA, P2RY13, CEBPB, P2RY6, CCL12, STAT3, CCL3	12.94632132	0.022800263	0.002883003	0.002814167
GOTERM_BP_DIRECT	GO:0034097~response to cytokine	7	4.487179487	2.97E-05	JUN, STAT3, TIMP1, FOS, SERPINA3G, OSMR, TIMP4	11.65168919	0.041363076	0.003740412	0.003651104
GOTERM_BP_DIRECT	GO:0043065~positive regulation of apoptotic process	13	8.333333333	3.11E-05	JUN, B4GALT1, TNFRSF12A, GADD45B, GADD45A, IGFBP3, ANXA5, HTRA1, UNC5C, GADD45G, LATS2, DDIT3, LCN2	4.519864512	0.04326981	0.003740412	0.003651104
GOTERM_BP_DIRECT	GO:0000185~activation of MAPKKK activity	4	2.564102564	3.30E-05	TRAF7, GADD45B, GADD45A, GADD45G	59.18318318	0.045971071	0.003740412	0.003651104
GOTERM_BP_DIRECT	GO:0071347~cellular response to interleukin-1	7	4.487179487	3.41E-05	CEBPB, CD40, CCL9, CCL12, EDN1, CCL6, CCL3	11.36750165	0.04746286	0.003740412	0.003651104
GOTERM_BP_DIRECT	GO:0043525~positive regulation of neuron apoptotic process	7	4.487179487	3.41E-05	JUN, DDIT3, CTSZ, LCN2, CCL3, TNFRSF1A, ATF4	11.36750165	0.04746286	0.003740412	0.003651104
GOTERM_BP_DIRECT	GO:1901216~positive regulation of neuron death	6	3.846153846	5.08E-05	C1QA, TYROBP, DDIT3, DDIT4, LCN2, FOS	14.7957958	0.069806642	0.00516864	0.005045232
GOTERM_BP_DIRECT	GO:1990440~positive regulation of transcription from RNA polymerase II promoter in response to endoplasmic reticulum stress	4	2.564102564	6.42E-05	CEBPB, DDIT3, ATF3, ATF4	48.42260442	0.087379222	0.006095461	0.005949923
GOTERM_BP_DIRECT	GO:0045944~positive regulation of transcription from RNA polymerase II promoter	23	14.74358974	9.68E-05	CEBPB, EDN1, CD40, EGR2, JUN, ANXA2, STAT3, AKAP8L, SLC40A1, FOS, COQ7, LITAF, TNFRSF1A, PTMS, NFKBIA, HAX1, SERTAD1, DDIT3, CCL3, FOSB, ATF3, ATF4, TLR2	2.522841623	0.128709175	0.0086108	0.008405205
GOTERM_BP_DIRECT	GO:0010628~positive regulation of gene expression	15	9.615384615	1.19E-04	CEBPB, STAT3, TREM2, TNFRSF1A, TYROBP, NFIL3, LMNA, PMP22, CCL3, LCN2, PLCG2, VIM, ATF3, ATF4, TLR2	3.432014489	0.156045329	0.009979199	0.009740932
GOTERM_BP_DIRECT	GO:0006915~apoptotic process	15	9.615384615	1.35E-04	TNFRSF12A, GADD45B, IGFBP3, UNC5C, SERPINA3G, GADD45G, TNFRSF1A, TRAF7, BAG3, DDIT3, DDIT4, LCN2, ALDOC, S100A9, S100A8	3.391226541	0.174854478	0.010676808	0.010421884
GOTERM_BP_DIRECT	GO:0002548~monocyte chemotaxis	5	3.205128205	1.62E-04	LGALS3, CCL9, CCL12, CCL6, CCL3	17.99488678	0.20607427	0.011745959	0.011465508
GOTERM_BP_DIRECT	GO:0071346~cellular response to interferon-gamma	7	4.487179487	1.67E-04	CCL9, CCL12, EDN1, CCL6, CCL3, VIM, TLR2	8.551698487	0.212197543	0.011745959	0.011465508
GOTERM_BP_DIRECT	GO:0001775~cell activation	4	2.564102564	1.73E-04	PLCG2, CCL3, TIMP1, TLR2	35.50990991	0.218614387	0.011745959	0.011465508
GOTERM_BP_DIRECT	GO:0006874~cellular calcium ion homeostasis	7	4.487179487	2.24E-04	CD40, CCL12, EDN1, SPP1, CCL3, ATP2B2, ATF4	8.105522914	0.273499491	0.01452183	0.014175101
GOTERM_BP_DIRECT	GO:0032733~positive regulation of interleukin-10 production	5	3.205128205	2.92E-04	FCER1G, STAT3, PLCG2, TREM2, TLR2	15.48397234	0.340670564	0.018107437	0.017675097
GOTERM_BP_DIRECT	GO:0014002~astrocyte development	4	2.564102564	3.06E-04	VIM, S100A9, S100A8, GFAP	29.59159159	0.352887008	0.018131994	0.017699067
GOTERM_BP_DIRECT	GO:0035994~response to muscle stretch	4	2.564102564	3.61E-04	NFKBIA, JUN, EDN1, FOS	28.0341394	0.401923344	0.020557743	0.020066898
GOTERM_BP_DIRECT	GO:0051726~regulation of cell cycle	10	6.41025641	4.49E-04	CDKN2D, CDKN2B, JUN, GADD45B, GADD45A, DDIT3, STAT3, PMP22, CLIC1, GADD45G	4.409343118	0.472759555	0.024613644	0.024025958
GOTERM_BP_DIRECT	GO:0070098~chemokine-mediated signaling pathway	5	3.205128205	4.85E-04	CCL9, CCL12, CCL6, CCL3, CXCL1	13.58797573	0.498847225	0.02558062	0.024969846
GOTERM_BP_DIRECT	GO:0006935~chemotaxis	7	4.487179487	5.10E-04	CCL9, CCL12, CCL6, CCL3, CXCL1, S100A9, S100A8	6.956232352	0.516270809	0.025930175	0.025311056
GOTERM_BP_DIRECT	GO:0007568~aging	8	5.128205128	5.83E-04	C1QA, JUN, STAT3, APOD, ALDOC, TIMP1, FOS, LITAF	5.577472761	0.56443712	0.028650814	0.027966736
GOTERM_BP_DIRECT	GO:0071356~cellular response to tumor necrosis factor	7	4.487179487	8.01E-04	NFKBIA, CD40, CCL9, CCL12, EDN1, CCL6, CCL3	6.384487227	0.680326706	0.037999973	0.037092671
GOTERM_BP_DIRECT	GO:0009617~response to bacterium	9	5.769230769	0.001336524	CD52, LRG1, GLYCAM1, LCN2, PMP22, MT2, LY6A, FKBP5, TLR2	4.219927674	0.851100365	0.061393865	0.059928
GOTERM_BP_DIRECT	GO:0001774~microglial cell activation	4	2.564102564	0.001424086	C1QA, JUN, TREM2, TLR2	17.75495495	0.868578176	0.062572978	0.06107896
GOTERM_BP_DIRECT	GO:0006366~transcription from RNA polymerase II promoter	6	3.846153846	0.001525703	JUN, EDN1, NFIL3, STAT3, FOSB, FOS	7.133687259	0.886307741	0.062572978	0.06107896
GOTERM_BP_DIRECT	GO:0048247~lymphocyte chemotaxis	4	2.564102564	0.001568102	CCL9, CCL12, CCL6, CCL3	17.18221447	0.892979038	0.062572978	0.06107896
GOTERM_BP_DIRECT	GO:0008285~negative regulation of cell proliferation	11	7.051282051	0.001575815	CDKN2D, IFITM3, CDKN2B, JUN, B4GALT1, IGFBP3, FBXO2, STAT3, LMNA, PMP22, TLR2	3.375077843	0.894149854	0.062572978	0.06107896
GOTERM_BP_DIRECT	GO:0050766~positive regulation of phagocytosis	5	3.205128205	0.001581901	FCGR3, FCER1G, PROS1, TREM2, MERTK	9.937474788	0.895064645	0.062572978	0.06107896
GOTERM_BP_DIRECT	GO:0070374~positive regulation of ERK1 and ERK2 cascade	8	5.128205128	0.001945362	P2RY6, CCL9, CCL12, JUN, CCL6, CCL3, TREM2, TLR2	4.533179988	0.937519055	0.074870152	0.073082522
GOTERM_BP_DIRECT	GO:0071276~cellular response to cadmium ion	4	2.564102564	0.00205374	JUN, MT2, MT1, FOS	15.66613672	0.946471038	0.07696119	0.075123633
GOTERM_BP_DIRECT	GO:0006955~immune response	11	7.051282051	0.002854052	CCL9, CCL12, NFIL3, CCL6, PMP22, LY86, CCL3, CXCL1, VAV1, FYB, TLR2	3.109944339	0.982922286	0.103438781	0.100969035
GOTERM_BP_DIRECT	GO:0042590~antigen processing and presentation of exogenous peptide antigen via MHC class I	3	1.923076923	0.002907995	FCGR3, FCER1G, IFI30	36.31695332	0.984188497	0.103438781	0.100969035
GOTERM_BP_DIRECT	GO:0042493~response to drug	9	5.769230769	0.003030149	JUN, STAT3, LCN2, CCL3, SLC1A2, FOSB, APOD, FOS, TIMP4	3.698948949	0.986719814	0.103438781	0.100969035
GOTERM_BP_DIRECT	GO:0043547~positive regulation of GTPase activity	7	4.487179487	0.003050863	CD40, CCL9, CCL12, CCL6, RGS16, CCL3, VAV1	4.905974395	0.987106983	0.103438781	0.100969035
GOTERM_BP_DIRECT	GO:0048678~response to axon injury	4	2.564102564	0.003282094	TYROBP, PLCG2, APOD, TREM2	13.31621622	0.990733859	0.108690737	0.106095593
GOTERM_BP_DIRECT	GO:0043066~negative regulation of apoptotic process	13	8.333333333	0.003819278	JUN, HSPB6, SLC40A1, TREM2, TNFRSF1A, PTMS, LGALS3, SOCS3, HAX1, BAG3, SPP1, TIMP1, IER3	2.634867744	0.995699675	0.123605732	0.120654472
GOTERM_BP_DIRECT	GO:0071277~cellular response to calcium ion	5	3.205128205	0.004622363	JUN, EDN1, PLCG2, FOSB, FOS	7.397897898	0.998636233	0.146272109	0.142779657
GOTERM_BP_DIRECT	GO:0007166~cell surface receptor signaling pathway	7	4.487179487	0.00474894	FCGR3, EDN1, HAX1, FCER1G, OSMR, MS4A6D, TNFRSF1A	4.481418919	0.998862132	0.147010664	0.143500578
GOTERM_BP_DIRECT	GO:0043491~protein kinase B signaling	4	2.564102564	0.004881304	CD40, CCL12, CCL3, MERTK	11.57931845	0.999058464	0.147893131	0.144361974
GOTERM_BP_DIRECT	GO:0045087~innate immune response	13	8.333333333	0.005362296	C1QB, IFITM3, C1QA, FCER1G, LY86, LY96, TREM2, PQBP1, LGALS3, LCN2, S100A9, S100A8, TLR2	2.523481207	0.999527019	0.15908144	0.155283148
GOTERM_BP_DIRECT	GO:0045820~negative regulation of glycolytic process	3	1.923076923	0.006191594	STAT3, DDIT4, IER3	24.96790541	0.99985579	0.179935307	0.175639099
GOTERM_BP_DIRECT	GO:0042149~cellular response to glucose starvation	4	2.564102564	0.006879494	SESN1, SLC2A1, UPP1, ATF4	10.24324324	0.999946201	0.194976278	0.190320945
GOTERM_BP_DIRECT	GO:0048246~macrophage chemotaxis	3	1.923076923	0.006982999	LGALS3, CCL12, CCL3	23.49920509	0.999953621	0.194976278	0.190320945
GOTERM_BP_DIRECT	GO:0045766~positive regulation of angiogenesis	6	3.846153846	0.00740536	LGALS3, CD40, LRG1, HSPB6, STAT3, TNFRSF1A	4.931931932	0.999974694	0.202792935	0.197950969
GOTERM_BP_DIRECT	GO:0007229~integrin-mediated signaling pathway	5	3.205128205	0.007679505	TYROBP, FCER1G, PLEK, VAV1, FYB	6.402027027	0.999982924	0.206332373	0.201405898
GOTERM_BP_DIRECT	GO:0071260~cellular response to mechanical stimulus	5	3.205128205	0.00874892	CD40, BAG3, GADD45A, SLC2A1, TNFRSF1A	6.164914915	0.999996323	0.230712254	0.225203675
GOTERM_BP_DIRECT	GO:0032755~positive regulation of interleukin-6 production	5	3.205128205	0.00961185	TYROBP, FCER1G, STAT3, PLCG2, TLR2	5.998295593	0.999998936	0.248859522	0.242917652
GOTERM_BP_DIRECT	GO:0048245~eosinophil chemotaxis	3	1.923076923	0.010574558	LGALS3, CCL12, CCL3	19.02316602	0.999999734	0.26889591	0.262475642
GOTERM_BP_DIRECT	GO:0045893~positive regulation of transcription, DNA-templated	12	7.692307692	0.010767401	NFKBIA, CEBPB, EGR2, JUN, SERTAD1, NFIL3, DDIT3, STAT3, HAS3, SPP1, FOS, ATF4	2.417467392	0.999999798	0.268996117	0.262573457
GOTERM_BP_DIRECT	GO:0034620~cellular response to unfolded protein	3	1.923076923	0.011575588	BAG3, HSPB8, PMP22	18.15847666	0.999999937	0.284200635	0.277414946
GOTERM_BP_DIRECT	GO:0032731~positive regulation of interleukin-1 beta production	4	2.564102564	0.012676561	TYROBP, STAT3, CCL3, TLR2	8.194594595	0.999999987	0.305956325	0.298651188
GOTERM_BP_DIRECT	GO:0031668~cellular response to extracellular stimulus	3	1.923076923	0.013696835	CDKN2B, SLC1A2, FOS	16.64527027	0.999999997	0.314585363	0.307074196
GOTERM_BP_DIRECT	GO:0002224~toll-like receptor signaling pathway	3	1.923076923	0.013696835	PLCG2, LY96, TLR2	16.64527027	0.999999997	0.314585363	0.307074196
GOTERM_BP_DIRECT	GO:0043277~apoptotic cell clearance	3	1.923076923	0.013696835	TYROBP, TREM2, MERTK	16.64527027	0.999999997	0.314585363	0.307074196
GOTERM_BP_DIRECT	GO:0050850~positive regulation of calcium-mediated signaling	3	1.923076923	0.015972748	PLCG2, CCL3, TREM2	15.36486486	1	0.361034804	0.352414591
GOTERM_BP_DIRECT	GO:0010033~response to organic substance	4	2.564102564	0.016669507	ANXA5, SPP1, TIMP1, TIMP4	7.397897898	1	0.370896521	0.362040846
GOTERM_BP_DIRECT	GO:0009416~response to light stimulus	3	1.923076923	0.017167137	CRY2, SLC1A2, FOS	14.7957958	1	0.376092346	0.367112614
GOTERM_BP_DIRECT	GO:1900745~positive regulation of p38MAPK cascade	3	1.923076923	0.02096868	GADD45B, GADD45A, GADD45G	13.31621622	1	0.412528186	0.402678496
GOTERM_BP_DIRECT	GO:0042127~regulation of cell proliferation	6	3.846153846	0.021880981	NFKBIA, JUN, B4GALT1, STAT3, SAT1, TCFL5	3.751046821	1	0.412528186	0.402678496
GOTERM_BP_DIRECT	GO:0060395~SMAD protein signal transduction	4	2.564102564	0.022000397	JUN, HEXA, VIM, FOS	6.658108108	1	0.412528186	0.402678496
GOTERM_BP_DIRECT	GO:0045103~intermediate filament-based process	2	1.282051282	0.022211328	VIM, GFAP	88.77477477	1	0.412528186	0.402678496
GOTERM_BP_DIRECT	GO:1905581~positive regulation of low-density lipoprotein particle clearance	2	1.282051282	0.022211328	ANXA2, TREM2	88.77477477	1	0.412528186	0.402678496
GOTERM_BP_DIRECT	GO:1905337~positive regulation of aggrephagy	2	1.282051282	0.022211328	BAG3, HSPB8	88.77477477	1	0.412528186	0.402678496
GOTERM_BP_DIRECT	GO:0046208~spermine catabolic process	2	1.282051282	0.022211328	SMOX, SAT1	88.77477477	1	0.412528186	0.402678496
GOTERM_BP_DIRECT	GO:0070488~neutrophil aggregation	2	1.282051282	0.022211328	S100A9, S100A8	88.77477477	1	0.412528186	0.402678496
GOTERM_BP_DIRECT	GO:2000120~positive regulation of sodium-dependent phosphate transport	2	1.282051282	0.022211328	CEBPB, ATF4	88.77477477	1	0.412528186	0.402678496
GOTERM_BP_DIRECT	GO:0006598~polyamine catabolic process	2	1.282051282	0.022211328	SMOX, SAT1	88.77477477	1	0.412528186	0.402678496
GOTERM_BP_DIRECT	GO:0045672~positive regulation of osteoclast differentiation	3	1.923076923	0.022306651	CCL3, TREM2, FOS	12.88666085	1	0.412528186	0.402678496
GOTERM_BP_DIRECT	GO:0032870~cellular response to hormone stimulus	3	1.923076923	0.022306651	STAT3, FOSB, FOS	12.88666085	1	0.412528186	0.402678496
GOTERM_BP_DIRECT	GO:0043434~response to peptide hormone	4	2.564102564	0.022724691	STAT3, TIMP1, SERPINA3G, TIMP4	6.575909243	1	0.414871289	0.404965655
GOTERM_BP_DIRECT	GO:0010951~negative regulation of endopeptidase activity	4	2.564102564	0.02497489	TIMP1, SERPINA3G, STFA1, TIMP4	6.341055341	1	0.450180296	0.439431609
GOTERM_BP_DIRECT	GO:0034976~response to endoplasmic reticulum stress	4	2.564102564	0.027340936	CEBPB, DDIT3, PMP22, ATF4	6.12239826	1	0.480660413	0.469183971
GOTERM_BP_DIRECT	GO:0032868~response to insulin	4	2.564102564	0.027340936	EGR2, CRY2, SLC2A1, TLR2	6.12239826	1	0.480660413	0.469183971
GOTERM_BP_DIRECT	GO:0032497~detection of lipopolysaccharide	2	1.282051282	0.029505666	LY96, TREM2	66.58108108	1	0.493805432	0.482015134
GOTERM_BP_DIRECT	GO:0007589~body fluid secretion	2	1.282051282	0.029505666	EDN1, ANXA2	66.58108108	1	0.493805432	0.482015134
GOTERM_BP_DIRECT	GO:0001805~positive regulation of type III hypersensitivity	2	1.282051282	0.029505666	FCGR3, FCER1G	66.58108108	1	0.493805432	0.482015134
GOTERM_BP_DIRECT	GO:0009636~response to toxic substance	4	2.564102564	0.029822519	CCL3, FOS, ATF4, TLR2	5.918318318	1	0.493805432	0.482015134
GOTERM_BP_DIRECT	GO:0010977~negative regulation of neuron projection development	4	2.564102564	0.029822519	CTSZ, PMP22, VIM, GFAP	5.918318318	1	0.493805432	0.482015134
GOTERM_BP_DIRECT	GO:0010259~multicellular organism aging	3	1.923076923	0.031037023	EDN1, PMP22, SLC1A2	10.79693207	1	0.496592366	0.484735526
GOTERM_BP_DIRECT	GO:0030316~osteoclast differentiation	3	1.923076923	0.031037023	TYROBP, FCER1G, TREM2	10.79693207	1	0.496592366	0.484735526
GOTERM_BP_DIRECT	GO:0032570~response to progesterone	3	1.923076923	0.031037023	FOSB, FOS, TLR2	10.79693207	1	0.496592366	0.484735526
GOTERM_BP_DIRECT	GO:0072659~protein localization to plasma membrane	5	3.205128205	0.032408451	FCER1G, EHD4, ANXA2, FYB, TNFRSF1A	4.135470875	1	0.510197492	0.498015811
GOTERM_BP_DIRECT	GO:2001244~positive regulation of intrinsic apoptotic signaling pathway	3	1.923076923	0.032603913	DDIT3, S100A9, S100A8	10.51280228	1	0.510197492	0.498015811
GOTERM_BP_DIRECT	GO:1904707~positive regulation of vascular smooth muscle cell proliferation	3	1.923076923	0.034201288	P2RY6, JUN, EDN1	10.24324324	1	0.528547888	0.515928065
GOTERM_BP_DIRECT	GO:0045595~regulation of cell differentiation	3	1.923076923	0.035828614	SOCS3, CEBPB, TCFL5	9.987162162	1	0.528547888	0.515928065
GOTERM_BP_DIRECT	GO:0070059~intrinsic apoptotic signaling pathway in response to endoplasmic reticulum stress	3	1.923076923	0.035828614	CEBPB, DDIT3, ATF4	9.987162162	1	0.528547888	0.515928065
GOTERM_BP_DIRECT	GO:0007623~circadian rhythm	4	2.564102564	0.036059178	JUN, NFIL3, CRY2, ATF4	5.491223182	1	0.528547888	0.515928065
GOTERM_BP_DIRECT	GO:0002793~positive regulation of peptide secretion	2	1.282051282	0.036745956	S100A9, S100A8	53.26486486	1	0.528547888	0.515928065
GOTERM_BP_DIRECT	GO:0002282~microglial cell activation involved in immune response	2	1.282051282	0.036745956	TYROBP, TREM2	53.26486486	1	0.528547888	0.515928065
GOTERM_BP_DIRECT	GO:0034241~positive regulation of macrophage fusion	2	1.282051282	0.036745956	TYROBP, TREM2	53.26486486	1	0.528547888	0.515928065
GOTERM_BP_DIRECT	GO:0070169~positive regulation of biomineral tissue development	2	1.282051282	0.036745956	CEBPB, ATF4	53.26486486	1	0.528547888	0.515928065
GOTERM_BP_DIRECT	GO:0072593~reactive oxygen species metabolic process	3	1.923076923	0.040885035	SESN1, DDIT4, VAV1	9.290383407	1	0.57643852	0.56267524
GOTERM_BP_DIRECT	GO:0010507~negative regulation of autophagy	3	1.923076923	0.040885035	STAT3, TREM2, EIF4G2	9.290383407	1	0.57643852	0.56267524
GOTERM_BP_DIRECT	GO:0018119~peptidyl-cysteine S-nitrosylation	2	1.282051282	0.043932595	S100A9, S100A8	44.38738739	1	0.581695614	0.567806814
GOTERM_BP_DIRECT	GO:0010273~detoxification of copper ion	2	1.282051282	0.043932595	MT2, MT1	44.38738739	1	0.581695614	0.567806814
GOTERM_BP_DIRECT	GO:0050819~negative regulation of coagulation	2	1.282051282	0.043932595	PROS1, ANXA5	44.38738739	1	0.581695614	0.567806814
GOTERM_BP_DIRECT	GO:0070779~D-aspartate import	2	1.282051282	0.043932595	SLC1A2, GFAP	44.38738739	1	0.581695614	0.567806814
GOTERM_BP_DIRECT	GO:0042789~mRNA transcription from RNA polymerase II promoter	3	1.923076923	0.044396199	ANXA2, STAT3, ATF4	8.877477477	1	0.581695614	0.567806814
GOTERM_BP_DIRECT	GO:0032735~positive regulation of interleukin-12 production	3	1.923076923	0.044396199	CD40, PLCG2, TLR2	8.877477477	1	0.581695614	0.567806814
GOTERM_BP_DIRECT	GO:0071345~cellular response to cytokine stimulus	3	1.923076923	0.044396199	NFKBIA, HAX1, STAT3	8.877477477	1	0.581695614	0.567806814
GOTERM_BP_DIRECT	GO:0007204~positive regulation of cytosolic calcium ion concentration	5	3.205128205	0.044525858	CD52, EDN1, PLCG2, CCL3, CXCL1	3.740510173	1	0.581695614	0.567806814
GOTERM_BP_DIRECT	GO:0006606~protein import into nucleus	4	2.564102564	0.044982112	NFKBIA, STAT3, LMNA, CRY2	5.024987251	1	0.582313885	0.568410323
GOTERM_BP_DIRECT	GO:0007599~hemostasis	3	1.923076923	0.04619233	PROS1, ANXA5, F13A1	8.684488837	1	0.592593496	0.578444494
GOTERM_BP_DIRECT	GO:0034198~cellular response to amino acid starvation	3	1.923076923	0.048014836	SESN1, ATF3, ATF4	8.499712478	1	0.60507191	0.590624968
GOTERM_BP_DIRECT	GO:2000134~negative regulation of G1/S transition of mitotic cell cycle	3	1.923076923	0.048014836	CDKN2B, CCL12, FAM107A	8.499712478	1	0.60507191	0.590624968
####
KEGG of WGCNA-hub genes
Category	Term	Count	%	PValue	Genes	Fold Enrichment	Bonferroni	Benjamini	FDR
KEGG_PATHWAY	mmu05417:Lipid and atherosclerosis	14	8.974358974	3.41E-07	CCL12, CD40, JUN, STAT3, LY96, CXCL1, FOS, VAV1, TNFRSF1A, NFKBIA, DDIT3, CCL3, ATF4, TLR2	6.124658869	7.91E-05	5.56E-05	4.74E-05
KEGG_PATHWAY	mmu04657:IL-17 signaling pathway	10	6.41025641	4.79E-07	NFKBIA, CEBPB, CCL12, JUN, LCN2, FOSB, CXCL1, FOS, S100A9, S100A8	10.16072439	1.11E-04	5.56E-05	4.74E-05
KEGG_PATHWAY	mmu04210:Apoptosis	11	7.051282051	1.40E-06	NFKBIA, JUN, GADD45B, GADD45A, DDIT3, LMNA, CTSZ, FOS, TNFRSF1A, ATF4, GADD45G	7.642956656	3.25E-04	1.08E-04	9.25E-05
KEGG_PATHWAY	mmu04668:TNF signaling pathway	10	6.41025641	2.51E-06	NFKBIA, SOCS3, CEBPB, CCL12, JUN, EDN1, CXCL1, FOS, TNFRSF1A, ATF4	8.362366092	5.81E-04	1.45E-04	1.24E-04
KEGG_PATHWAY	mmu04380:Osteoclast differentiation	10	6.41025641	7.04E-06	NFKBIA, SOCS3, FCGR3, JUN, TYROBP, PLCG2, FOSB, TREM2, FOS, TNFRSF1A	7.382401316	0.001631098	3.26E-04	2.79E-04
KEGG_PATHWAY	mmu05142:Chagas disease	9	5.769230769	1.13E-05	NFKBIA, C1QB, C1QA, CCL12, JUN, CCL3, FOS, TNFRSF1A, TLR2	8.256821666	0.002609214	4.30E-04	3.67E-04
KEGG_PATHWAY	mmu04064:NF-kappa B signaling pathway	9	5.769230769	1.30E-05	NFKBIA, CD40, GADD45B, GADD45A, PLCG2, LY96, CXCL1, TNFRSF1A, GADD45G	8.099548872	0.003007323	4.30E-04	3.67E-04
KEGG_PATHWAY	mmu04620:Toll-like receptor signaling pathway	8	5.128205128	7.99E-05	NFKBIA, CD40, JUN, SPP1, CCL3, LY96, FOS, TLR2	7.559578947	0.018363135	0.002316636	0.001977129
KEGG_PATHWAY	mmu05171:Coronavirus disease - COVID-19	11	7.051282051	2.46E-04	NFKBIA, C1QB, C1QA, CCL12, JUN, STAT3, PLCG2, F13A1, FOS, TNFRSF1A, TLR2	4.208267633	0.05553819	0.00634811	0.005417784
KEGG_PATHWAY	mmu05169:Epstein-Barr virus infection	10	6.41025641	6.73E-04	NFKBIA, CD40, JUN, GADD45B, GADD45A, STAT3, PLCG2, VIM, TLR2, GADD45G	4.090681249	0.144634143	0.015617341	0.013328593
KEGG_PATHWAY	mmu04920:Adipocytokine signaling pathway	6	3.846153846	8.54E-04	NFKBIA, SOCS3, STAT3, SLC2A1, IRS2, TNFRSF1A	7.985470719	0.179776093	0.016928779	0.014447837
KEGG_PATHWAY	mmu04062:Chemokine signaling pathway	9	5.769230769	8.76E-04	NFKBIA, CCL9, CCL12, CCL6, STAT3, PLCG2, CCL3, CXCL1, VAV1	4.429440789	0.183913024	0.016928779	0.014447837
KEGG_PATHWAY	mmu04931:Insulin resistance	7	4.487179487	0.001002864	NFKBIA, SOCS3, PPP1R3C, STAT3, SLC2A1, IRS2, TNFRSF1A	6.013301435	0.207673048	0.017897262	0.015274388
KEGG_PATHWAY	mmu05132:Salmonella infection	10	6.41025641	0.001282212	NFKBIA, JUN, ANXA2, ARPC1B, RHOJ, LY96, FOS, ACTR10, TNFRSF1A, TLR2	3.734969836	0.257449292	0.020437513	0.01744236
KEGG_PATHWAY	mmu04935:Growth hormone synthesis, secretion and action	7	4.487179487	0.001321391	SOCS3, IGFBP3, STAT3, PLCG2, IRS2, FOS, ATF4	5.702268603	0.264176808	0.020437513	0.01744236
KEGG_PATHWAY	mmu05323:Rheumatoid arthritis	6	3.846153846	0.002125177	CCL12, JUN, CCL3, CXCL1, FOS, TLR2	6.516878403	0.389554127	0.030815063	0.026299062
KEGG_PATHWAY	mmu04068:FoxO signaling pathway	7	4.487179487	0.002455777	CDKN2D, CDKN2B, GADD45B, GADD45A, STAT3, IRS2, GADD45G	5.049337083	0.43472391	0.033514135	0.02860258
KEGG_PATHWAY	mmu05135:Yersinia infection	7	4.487179487	0.002750917	NFKBIA, CCL12, JUN, ARPC1B, FOS, VAV1, FYB	4.936292223	0.472228689	0.035456265	0.030260088
KEGG_PATHWAY	mmu04061:Viral protein interaction with cytokine and cytokine receptor	6	3.846153846	0.003121282	CCL9, CCL12, CCL6, CCL3, CXCL1, TNFRSF1A	5.968088643	0.51580618	0.038112501	0.032527048
KEGG_PATHWAY	mmu05418:Fluid shear stress and atherosclerosis	7	4.487179487	0.004492934	CCL12, JUN, EDN1, GSTM1, SDC4, FOS, TNFRSF1A	4.469345661	0.648205981	0.050526601	0.04312184
KEGG_PATHWAY	mmu05166:Human T-cell leukemia virus 1 infection	9	5.769230769	0.004573529	NFKBIA, CDKN2B, CD40, EGR2, JUN, SLC2A1, FOS, TNFRSF1A, ATF4	3.401810526	0.654752052	0.050526601	0.04312184
KEGG_PATHWAY	mmu04932:Non-alcoholic fatty liver disease	7	4.487179487	0.005796205	SOCS3, JUN, DDIT3, IRS2, FOS, TNFRSF1A, ATF4	4.240148448	0.740404839	0.058192194	0.049664028
KEGG_PATHWAY	mmu05145:Toxoplasmosis	6	3.846153846	0.005833279	NFKBIA, CD40, STAT3, LY96, TNFRSF1A, TLR2	5.154258373	0.742641008	0.058192194	0.049664028
KEGG_PATHWAY	mmu05140:Leishmaniasis	5	3.205128205	0.006103243	NFKBIA, FCGR3, JUN, FOS, TLR2	6.74962406	0.758356287	0.058192194	0.049664028
KEGG_PATHWAY	mmu05223:Non-small cell lung cancer	5	3.205128205	0.006740555	GADD45B, GADD45A, STAT3, PLCG2, GADD45G	6.562134503	0.791768137	0.058192194	0.049664028
KEGG_PATHWAY	mmu04115:p53 signaling pathway	5	3.205128205	0.006740555	GADD45B, GADD45A, SESN1, IGFBP3, GADD45G	6.562134503	0.791768137	0.058192194	0.049664028
KEGG_PATHWAY	mmu04066:HIF-1 signaling pathway	6	3.846153846	0.006772367	EDN1, STAT3, PLCG2, SLC2A1, ALDOC, TIMP1	4.973407202	0.793309696	0.058192194	0.049664028
KEGG_PATHWAY	mmu05161:Hepatitis B	7	4.487179487	0.007146892	NFKBIA, EGR2, JUN, STAT3, FOS, ATF4, TLR2	4.058056183	0.810626193	0.059217106	0.050538737
KEGG_PATHWAY	mmu05133:Pertussis	5	3.205128205	0.00852301	C1QB, C1QA, JUN, LY96, FOS	6.136021873	0.862731014	0.068184078	0.058191584
KEGG_PATHWAY	mmu05202:Transcriptional misregulation in cancer	8	5.128205128	0.008945687	CEBPB, CD40, GADD45B, GADD45A, IGFBP3, DDIT3, NFKBIZ, GADD45G	3.37481203	0.875660319	0.069179981	0.059041535
KEGG_PATHWAY	mmu04662:B cell receptor signaling pathway	5	3.205128205	0.010152703	NFKBIA, JUN, PLCG2, FOS, VAV1	5.833008447	0.906282061	0.07598152	0.064846298
KEGG_PATHWAY	mmu04060:Cytokine-cytokine receptor interaction	9	5.769230769	0.011279722	CD40, CCL9, CCL12, TNFRSF12A, CCL6, CCL3, CXCL1, OSMR, TNFRSF1A	2.912509012	0.928048745	0.081777986	0.069793281
KEGG_PATHWAY	mmu05210:Colorectal cancer	5	3.205128205	0.013466403	JUN, GADD45B, GADD45A, FOS, GADD45G	5.369019139	0.956951687	0.091888399	0.078421995
KEGG_PATHWAY	mmu05235:PD-L1 expression and PD-1 checkpoint pathway in cancer	5	3.205128205	0.013466403	NFKBIA, JUN, STAT3, FOS, TLR2	5.369019139	0.956951687	0.091888399	0.078421995
KEGG_PATHWAY	mmu04936:Alcoholic liver disease	6	3.846153846	0.016015515	NFKBIA, C1QB, C1QA, LY96, CXCL1, TNFRSF1A	4.021052632	0.976380312	0.104471025	0.089160616
KEGG_PATHWAY	mmu05222:Small cell lung cancer	5	3.205128205	0.016211021	NFKBIA, CDKN2B, GADD45B, GADD45A, GADD45G	5.080362196	0.977444468	0.104471025	0.089160616
KEGG_PATHWAY	mmu04978:Mineral absorption	4	2.564102564	0.01876912	SLC40A1, ATP2B2, MT2, MT1	6.999610136	0.987671219	0.117687453	0.100440154
KEGG_PATHWAY	mmu04933:AGE-RAGE signaling pathway in diabetic complications	5	3.205128205	0.021289868	CCL12, JUN, EDN1, STAT3, PLCG2	4.677957269	0.99321191	0.129980245	0.110931416
KEGG_PATHWAY	mmu05200:Pathways in cancer	12	7.692307692	0.025963783	NFKBIA, CDKN2B, JUN, EDN1, GSTM1, GADD45B, GADD45A, STAT3, PLCG2, SLC2A1, FOS, GADD45G	2.088281477	0.997764244	0.154451221	0.131816129
KEGG_PATHWAY	mmu04625:C-type lectin receptor signaling pathway	5	3.205128205	0.029715155	NFKBIA, EGR2, JUN, FCER1G, PLCG2	4.218515038	0.999086674	0.168846266	0.144101555
KEGG_PATHWAY	mmu05167:Kaposi sarcoma-associated herpesvirus infection	7	4.487179487	0.029839211	NFKBIA, JUN, STAT3, PLCG2, CXCL1, FOS, TNFRSF1A	2.952960526	0.99911337	0.168846266	0.144101555
KEGG_PATHWAY	mmu04010:MAPK signaling pathway	8	5.128205128	0.03419594	JUN, GADD45B, GADD45A, DDIT3, FOS, TNFRSF1A, ATF4, GADD45G	2.571285356	0.999687928	0.18889186	0.161209433
KEGG_PATHWAY	mmu05031:Amphetamine addiction	4	2.564102564	0.035463579	JUN, FOSB, FOS, ATF4	5.477955759	0.999769897	0.191338381	0.163297412
KEGG_PATHWAY	mmu04110:Cell cycle	5	3.205128205	0.041901253	CDKN2D, CDKN2B, GADD45B, GADD45A, GADD45G	3.779789474	0.999951339	0.217998439	0.186050392
KEGG_PATHWAY	mmu05214:Glioma	4	2.564102564	0.04228418	GADD45B, GADD45A, PLCG2, GADD45G	5.107823613	0.999955649	0.217998439	0.186050392
KEGG_PATHWAY	mmu05212:Pancreatic cancer	4	2.564102564	0.045184079	GADD45B, GADD45A, STAT3, GADD45G	4.973407202	0.999978054	0.223026594	0.190341662
KEGG_PATHWAY	mmu05220:Chronic myeloid leukemia	4	2.564102564	0.045184079	NFKBIA, GADD45B, GADD45A, GADD45G	4.973407202	0.999978054	0.223026594	0.190341662
KEGG_PATHWAY	mmu04926:Relaxin signaling pathway	5	3.205128205	0.046143433	NFKBIA, JUN, EDN1, FOS, ATF4	3.662586699	0.999982619	0.223026594	0.190341662
