# Supplementary material for: New Insights into Mechanisms of Ferroptosis Associated with Immune Infiltration in Neonatal Hypoxic-Ischemic Brain Damage
Source: Cells. 2022 Nov 25;11(23):3778. doi: 10.3390/cells11233778 (PMC9736049; doi:10.3390/cells11233778)
Supplement: Supplementary file 1 [file cells-11-03778-s001.zip › Supplemental files/File S4.txt]

DE miRNAs						MIRWalk predicted
ID	logFC	logCPM	PValue	FDR		MiRNA ID	genesymbol
mmu-miR-878-3p	5.233858302	0.575727165	0.028415069	1		mmu-miR-103-3p	Atf4
mmu-miR-211-3p	4.690279581	0.38372363	0.009022976	0.622285016		mmu-miR-214-3p	Atf4
mmu-miR-7065-3p	4.485421765	0.315701832	0.025856614	1		mmu-miR-211-3p	Atf4
mmu-miR-346-3p	4.370483104	0.262522965	0.022347222	0.977423862		mmu-miR-449c-3p	Atf4
mmu-miR-6976-5p	4.230260943	0.205527759	0.028491073	1		mmu-miR-466g	Atf4
mmu-miR-1912-3p	3.514448633	1.389276567	0.000722095	0.186661615		mmu-miR-3102-3p	Atf4
mmu-miR-494-5p	3.431808877	1.011492496	0.030969673	1		mmu-miR-6388	Atf4
mmu-miR-665-5p	3.243914735	0.797521812	0.038042212	1		mmu-miR-6417	Atf4
mmu-miR-7068-3p	2.973793036	1.113094299	0.012004519	0.664964614		mmu-miR-6899-5p	Atf4
mmu-miR-1193-5p	2.913743064	2.09882847	0.0000538	0.020880235		mmu-miR-7063-5p	Atf4
mmu-miR-712-5p	2.905886334	1.244722755	0.004481395	0.408861409		mmu-miR-7225-5p	Atf4
mmu-miR-3963	2.564661487	3.648665701	2.17E-08	0.0000337		mmu-miR-7063-3p	Ddit3
mmu-miR-874-5p	2.54143333	0.997102954	0.007578327	0.618630817		mmu-miR-7085-3p	Ddit3
mmu-miR-341-5p	2.535104254	1.538776214	0.010226052	0.627782508		mmu-miR-12193-3p	Ddit3
mmu-miR-7032-3p	2.416669099	0.921810297	0.010825273	0.627782508		mmu-miR-7063-3p	Ddit3
mmu-miR-7220-3p	2.400074458	0.879914844	0.022104558	0.977423862		mmu-miR-7085-3p	Ddit3
mmu-miR-466h-3p	2.368706264	1.393780894	0.001148653	0.222695196		mmu-miR-12193-3p	Ddit3
mmu-miR-3470a	1.898646181	2.877665263	0.002311764	0.282827136		mmu-miR-7646-3p	Ddit3
mmu-miR-665-3p	1.864658344	2.057646112	0.003938853	0.381822578		mmu-miR-7668-3p	Ddit3
mmu-miR-3473a	1.65381074	4.801213571	0.000298897	0.092717702		mmu-miR-7668-3p	Ddit3
mmu-miR-3058-5p	1.573320561	1.293683133	0.024782025	0.985562061		mmu-miR-326-3p	Ddit3
mmu-miR-1957a	1.546791655	4.18474674	0.002370569	0.282827136		mmu-miR-3095-3p	Ddit3
mmu-miR-5100	1.517463143	2.942652442	0.017942689	0.84330637		mmu-miR-6906-3p	Ddit3
mmu-miR-702-3p	1.473379616	2.390178153	0.008731516	0.622285016		mmu-miR-326-3p	Ddit3
mmu-miR-6937-5p	1.422343741	5.26043501	0.02892951	1		mmu-miR-3095-3p	Ddit3
mmu-miR-1195	1.395993313	5.029385113	0.0000404	0.020880235		mmu-miR-6906-3p	Ddit3
mmu-miR-5130	1.389508222	1.93360117	0.015772857	0.766181365		mmu-miR-125a-5p	Ddit3
mmu-miR-709	1.29975663	3.248433958	0.010724751	0.627782508		mmu-miR-125b-2-3p	Ddit3
mmu-miR-6240	1.231079554	6.063146158	0.003679249	0.381822578		mmu-miR-130a-5p	Ddit3
mmu-miR-27a-5p	1.109315967	4.646497432	0.002177155	0.282827136		mmu-miR-141-5p	Ddit3
mmu-miR-1264-3p	0.975617795	3.85320761	0.032864088	1		mmu-miR-144-3p	Ddit3
mmu-miR-690	0.964649586	5.479366086	0.007325213	0.618630817		mmu-miR-185-5p	Ddit3
mmu-miR-1298-5p	0.960402908	7.866635383	0.008070748	0.622285016		mmu-miR-185-3p	Ddit3
mmu-miR-6238	0.926858173	4.189495611	0.041584587	1		mmu-miR-187-3p	Ddit3
mmu-miR-3968	0.876982204	11.82418356	0.0000496	0.020880235		mmu-miR-200b-5p	Ddit3
mmu-miR-3473b	0.86734997	4.011299822	0.029467792	1		mmu-miR-290a-3p	Ddit3
mmu-miR-487b-5p	0.840318409	3.977158904	0.026953946	1		mmu-miR-291a-5p	Ddit3
mmu-miR-448-3p	0.760373297	6.163629496	0.047813745	1		mmu-miR-296-5p	Ddit3
mmu-miR-3093-5p	0.756460067	3.936082292	0.024401037	0.985562061		mmu-miR-299a-5p	Ddit3
mmu-miR-5126	0.735937407	7.544586802	0.009227953	0.622285016		mmu-miR-300-3p	Ddit3
mmu-miR-126b-3p	0.695704489	3.69076197	0.043740337	1		mmu-miR-106a-3p	Ddit3
mmu-miR-154-3p	0.577818756	6.111807448	0.015807739	0.766181365		mmu-let-7e-5p	Ddit3
mmu-miR-296-5p	0.541298217	8.179732708	0.038467191	1		mmu-miR-18a-3p	Ddit3
mmu-miR-221-5p	-0.418424275	7.828832539	0.044126401	1		mmu-miR-129-2-3p	Ddit3
mmu-miR-200b-3p	-0.777680058	5.350129728	0.024158286	0.985562061		mmu-miR-328-3p	Ddit3
mmu-miR-410-5p	-0.821056928	5.509397265	0.047445464	1		mmu-miR-331-3p	Ddit3
mmu-miR-26a-2-3p	-1.041458946	3.391591743	0.034087416	1		mmu-miR-346-5p	Ddit3
mmu-miR-150-3p	-1.37094294	3.289609893	0.002180282	0.282827136		mmu-miR-223-5p	Ddit3
mmu-miR-1251-5p	-1.43364244	2.966471871	0.010928516	0.627782508		mmu-miR-381-5p	Ddit3
mmu-miR-1969	-1.710779696	1.781063288	0.014185563	0.758683037		mmu-miR-431-5p	Ddit3
mmu-miR-702-5p	-2.331125619	0.877395469	0.031034135	1		mmu-miR-429-3p	Ddit3
mmu-miR-3074-1-3p	-2.856079902	1.182021126	0.000880594	0.195114483		mmu-miR-485-5p	Ddit3
mmu-miR-337-3p	-2.947387281	1.185180621	0.00381706	0.381822578		mmu-miR-291b-5p	Ddit3
mmu-miR-7032-5p	-3.263382196	0.646883189	0.033377316	1		mmu-miR-1224-5p	Ddit3
mmu-miR-7653-3p	-3.90073579	0.958995152	0.00196721	0.282827136		mmu-miR-665-3p	Ddit3
mmu-miR-6966-5p	-4.308991953	0.298198416	0.049862762	1		mmu-miR-344d-2-5p	Ddit3
mmu-miR-6959-5p	-4.511758565	0.366002368	0.022686821	0.977423862		mmu-miR-677-3p	Ddit3
mmu-miR-6952-5p	-4.572157426	0.435994559	0.031401111	1		mmu-miR-423-5p	Ddit3
mmu-miR-33-5p	-4.702356846	0.488496387	0.014841806	0.766181365		mmu-miR-423-3p	Ddit3
						mmu-miR-683	Ddit3
						mmu-miR-691	Ddit3
						mmu-miR-711	Ddit3
						mmu-miR-615-3p	Ddit3
						mmu-miR-804	Ddit3
						mmu-miR-18b-3p	Ddit3
						mmu-miR-877-3p	Ddit3
						mmu-miR-466f	Ddit3
						mmu-miR-1190	Ddit3
						mmu-miR-1199-3p	Ddit3
						mmu-miR-1893	Ddit3
						mmu-miR-1934-5p	Ddit3
						mmu-miR-1942	Ddit3
						mmu-miR-1306-3p	Ddit3
						mmu-miR-1947-5p	Ddit3
						mmu-miR-2139	Ddit3
						mmu-miR-3076-3p	Ddit3
						mmu-miR-3084-3p	Ddit3
						mmu-miR-3097-5p	Ddit3
						mmu-miR-3113-3p	Ddit3
						mmu-miR-5106	Ddit3
						mmu-miR-5128	Ddit3
						mmu-miR-5129-3p	Ddit3
						mmu-miR-5134-3p	Ddit3
						mmu-miR-378c	Ddit3
						mmu-miR-6391	Ddit3
						mmu-miR-6395	Ddit3
						mmu-miR-6400	Ddit3
						mmu-miR-6908-5p	Ddit3
						mmu-miR-6909-3p	Ddit3
						mmu-miR-6912-3p	Ddit3
						mmu-miR-6913-3p	Ddit3
						mmu-miR-6918-3p	Ddit3
						mmu-miR-6919-3p	Ddit3
						mmu-miR-6922-3p	Ddit3
						mmu-miR-6942-3p	Ddit3
						mmu-miR-6962-3p	Ddit3
						mmu-miR-6965-5p	Ddit3
						mmu-miR-6965-3p	Ddit3
						mmu-miR-3547-3p	Ddit3
						mmu-miR-6968-3p	Ddit3
						mmu-miR-6991-3p	Ddit3
						mmu-miR-6995-3p	Ddit3
						mmu-miR-6973b-3p	Ddit3
						mmu-miR-7015-5p	Ddit3
						mmu-miR-7025-5p	Ddit3
						mmu-miR-7027-3p	Ddit3
						mmu-miR-7031-3p	Ddit3
						mmu-miR-7032-3p	Ddit3
						mmu-miR-7034-3p	Ddit3
						mmu-miR-7042-5p	Ddit3
						mmu-miR-7044-5p	Ddit3
						mmu-miR-7052-3p	Ddit3
						mmu-miR-7060-5p	Ddit3
						mmu-miR-7064-3p	Ddit3
						mmu-miR-7066-3p	Ddit3
						mmu-miR-7070-3p	Ddit3
						mmu-miR-7072-5p	Ddit3
						mmu-miR-7080-3p	Ddit3
						mmu-miR-7084-3p	Ddit3
						mmu-miR-7087-3p	Ddit3
						mmu-miR-7115-3p	Ddit3
						mmu-miR-7116-3p	Ddit3
						mmu-miR-7240-3p	Ddit3
						mmu-miR-7240-3p	Ddit3
						mmu-miR-7036b-5p	Ddit3
						mmu-miR-7665-3p	Ddit3
						mmu-miR-7671-3p	Ddit3
						mmu-miR-7677-3p	Ddit3
						mmu-miR-465d-3p	Ddit3
						mmu-miR-8105	Ddit3
						mmu-miR-9769-3p	Ddit3
						mmu-miR-1271-3p	Ddit3
						mmu-miR-5104b-5p	Ddit3
						mmu-miR-12203-5p	Ddit3
						mmu-miR-1970c-3p	Ddit3
						mmu-miR-125a-5p	Ddit3
						mmu-miR-125b-2-3p	Ddit3
						mmu-miR-130a-5p	Ddit3
						mmu-miR-141-5p	Ddit3
						mmu-miR-144-3p	Ddit3
						mmu-miR-185-5p	Ddit3
						mmu-miR-185-3p	Ddit3
						mmu-miR-187-3p	Ddit3
						mmu-miR-200b-5p	Ddit3
						mmu-miR-290a-3p	Ddit3
						mmu-miR-291a-5p	Ddit3
						mmu-miR-296-5p	Ddit3
						mmu-miR-299a-5p	Ddit3
						mmu-miR-300-3p	Ddit3
						mmu-miR-106a-3p	Ddit3
						mmu-let-7e-5p	Ddit3
						mmu-miR-18a-3p	Ddit3
						mmu-miR-129-2-3p	Ddit3
						mmu-miR-328-3p	Ddit3
						mmu-miR-331-3p	Ddit3
						mmu-miR-346-5p	Ddit3
						mmu-miR-223-5p	Ddit3
						mmu-miR-381-5p	Ddit3
						mmu-miR-431-5p	Ddit3
						mmu-miR-429-3p	Ddit3
						mmu-miR-485-5p	Ddit3
						mmu-miR-291b-5p	Ddit3
						mmu-miR-1224-5p	Ddit3
						mmu-miR-665-3p	Ddit3
						mmu-miR-344d-2-5p	Ddit3
						mmu-miR-677-3p	Ddit3
						mmu-miR-423-5p	Ddit3
						mmu-miR-423-3p	Ddit3
						mmu-miR-683	Ddit3
						mmu-miR-691	Ddit3
						mmu-miR-711	Ddit3
						mmu-miR-615-3p	Ddit3
						mmu-miR-804	Ddit3
						mmu-miR-18b-3p	Ddit3
						mmu-miR-877-3p	Ddit3
						mmu-miR-466f	Ddit3
						mmu-miR-1190	Ddit3
						mmu-miR-1199-3p	Ddit3
						mmu-miR-1893	Ddit3
						mmu-miR-1934-5p	Ddit3
						mmu-miR-1942	Ddit3
						mmu-miR-1306-3p	Ddit3
						mmu-miR-1947-5p	Ddit3
						mmu-miR-2139	Ddit3
						mmu-miR-3076-3p	Ddit3
						mmu-miR-3084-3p	Ddit3
						mmu-miR-3097-5p	Ddit3
						mmu-miR-3113-3p	Ddit3
						mmu-miR-5106	Ddit3
						mmu-miR-5128	Ddit3
						mmu-miR-5129-3p	Ddit3
						mmu-miR-5134-3p	Ddit3
						mmu-miR-378c	Ddit3
						mmu-miR-6391	Ddit3
						mmu-miR-6395	Ddit3
						mmu-miR-6400	Ddit3
						mmu-miR-6908-5p	Ddit3
						mmu-miR-6909-3p	Ddit3
						mmu-miR-6912-3p	Ddit3
						mmu-miR-6913-3p	Ddit3
						mmu-miR-6918-3p	Ddit3
						mmu-miR-6919-3p	Ddit3
						mmu-miR-6922-3p	Ddit3
						mmu-miR-6962-3p	Ddit3
						mmu-miR-6965-5p	Ddit3
						mmu-miR-6965-3p	Ddit3
						mmu-miR-3547-3p	Ddit3
						mmu-miR-6968-3p	Ddit3
						mmu-miR-6991-3p	Ddit3
						mmu-miR-6995-3p	Ddit3
						mmu-miR-6973b-3p	Ddit3
						mmu-miR-7015-5p	Ddit3
						mmu-miR-7025-5p	Ddit3
						mmu-miR-7031-3p	Ddit3
						mmu-miR-7032-3p	Ddit3
						mmu-miR-7034-3p	Ddit3
						mmu-miR-7041-3p	Ddit3
						mmu-miR-7042-5p	Ddit3
						mmu-miR-7044-5p	Ddit3
						mmu-miR-7052-3p	Ddit3
						mmu-miR-7060-5p	Ddit3
						mmu-miR-7064-3p	Ddit3
						mmu-miR-7066-3p	Ddit3
						mmu-miR-7070-3p	Ddit3
						mmu-miR-7072-5p	Ddit3
						mmu-miR-7080-3p	Ddit3
						mmu-miR-7084-3p	Ddit3
						mmu-miR-7087-3p	Ddit3
						mmu-miR-7115-3p	Ddit3
						mmu-miR-7116-3p	Ddit3
						mmu-miR-7240-3p	Ddit3
						mmu-miR-7240-3p	Ddit3
						mmu-miR-7036b-5p	Ddit3
						mmu-miR-7665-3p	Ddit3
						mmu-miR-7671-3p	Ddit3
						mmu-miR-7677-3p	Ddit3
						mmu-miR-465d-3p	Ddit3
						mmu-miR-8105	Ddit3
						mmu-miR-9769-3p	Ddit3
						mmu-miR-1271-3p	Ddit3
						mmu-miR-5104b-5p	Ddit3
						mmu-miR-12203-5p	Ddit3
						mmu-miR-1970c-3p	Ddit3
						mmu-miR-744-3p	Jun
						mmu-miR-1952	Jun
						mmu-miR-6906-5p	Jun
						mmu-miR-7052-3p	Jun
						mmu-miR-6954-3p	Jun
						mmu-miR-7020-3p	Jun
						mmu-miR-7052-5p	Jun
						mmu-miR-141-5p	Jun
						mmu-miR-150-3p	Jun
						mmu-miR-155-3p	Jun
						mmu-miR-129-5p	Jun
						mmu-miR-184-5p	Jun
						mmu-miR-185-3p	Jun
						mmu-miR-185-3p	Jun
						mmu-miR-194-1-3p	Jun
						mmu-miR-205-3p	Jun
						mmu-miR-298-3p	Jun
						mmu-miR-106a-3p	Jun
						mmu-miR-130b-5p	Jun
						mmu-let-7c-1-3p	Jun
						mmu-let-7e-5p	Jun
						mmu-miR-326-5p	Jun
						mmu-miR-329-5p	Jun
						mmu-miR-200c-5p	Jun
						mmu-miR-320-5p	Jun
						mmu-miR-219a-2-3p	Jun
						mmu-miR-383-3p	Jun
						mmu-miR-370-5p	Jun
						mmu-miR-466a-5p	Jun
						mmu-miR-470-3p	Jun
						mmu-miR-532-3p	Jun
						mmu-miR-483-3p	Jun
						mmu-miR-503-3p	Jun
						mmu-miR-302c-5p	Jun
						mmu-miR-1249-3p	Jun
						mmu-miR-1249-3p	Jun
						mmu-miR-1249-3p	Jun
						mmu-miR-665-5p	Jun
						mmu-miR-667-3p	Jun
						mmu-miR-672-3p	Jun
						mmu-miR-1298-5p	Jun
						mmu-miR-3099-5p	Jun
						mmu-miR-3099-3p	Jun
						mmu-miR-674-3p	Jun
						mmu-miR-684	Jun
						mmu-miR-702-3p	Jun
						mmu-miR-500-3p	Jun
						mmu-miR-615-3p	Jun
						mmu-miR-741-3p	Jun
						mmu-miR-880-3p	Jun
						mmu-miR-466c-5p	Jun
						mmu-miR-466e-5p	Jun
						mmu-miR-466h-5p	Jun
						mmu-miR-467d-5p	Jun
						mmu-miR-504-5p	Jun
						mmu-miR-466d-5p	Jun
						mmu-miR-466d-5p	Jun
						mmu-miR-877-5p	Jun
						mmu-miR-877-3p	Jun
						mmu-miR-653-3p	Jun
						mmu-miR-582-5p	Jun
						mmu-miR-1199-5p	Jun
						mmu-miR-1897-5p	Jun
						mmu-miR-1903	Jun
						mmu-miR-1896	Jun
						mmu-miR-1907	Jun
						mmu-miR-1894-5p	Jun
						mmu-miR-1952	Jun
						mmu-miR-1981-5p	Jun
						mmu-miR-3062-3p	Jun
						mmu-miR-3076-3p	Jun
						mmu-miR-466p-5p	Jun
						mmu-miR-3092-3p	Jun
						mmu-miR-3100-3p	Jun
						mmu-miR-344g-3p	Jun
						mmu-miR-3103-5p	Jun
						mmu-miR-5620-3p	Jun
						mmu-miR-5623-3p	Jun
						mmu-miR-6370	Jun
						mmu-miR-6378	Jun
						mmu-miR-6379	Jun
						mmu-miR-6384	Jun
						mmu-miR-6395	Jun
						mmu-miR-6395	Jun
						mmu-miR-6401	Jun
						mmu-miR-6403	Jun
						mmu-let-7k	Jun
						mmu-miR-6541	Jun
						mmu-miR-6896-3p	Jun
						mmu-miR-6901-3p	Jun
						mmu-miR-6903-3p	Jun
						mmu-miR-6904-3p	Jun
						mmu-miR-6904-3p	Jun
						mmu-miR-6908-5p	Jun
						mmu-miR-6909-5p	Jun
						mmu-miR-6915-5p	Jun
						mmu-miR-6915-3p	Jun
						mmu-miR-6915-3p	Jun
						mmu-miR-6918-3p	Jun
						mmu-miR-6919-3p	Jun
						mmu-miR-6920-3p	Jun
						mmu-miR-6923-3p	Jun
						mmu-miR-6924-3p	Jun
						mmu-miR-6925-3p	Jun
						mmu-miR-6925-3p	Jun
						mmu-miR-6929-3p	Jun
						mmu-miR-6930-3p	Jun
						mmu-miR-6930-3p	Jun
						mmu-miR-6931-3p	Jun
						mmu-miR-6934-3p	Jun
						mmu-miR-6936-3p	Jun
						mmu-miR-6937-3p	Jun
						mmu-miR-6942-3p	Jun
						mmu-miR-6944-3p	Jun
						mmu-miR-6945-3p	Jun
						mmu-miR-6946-3p	Jun
						mmu-miR-6947-3p	Jun
						mmu-miR-6948-5p	Jun
						mmu-miR-6949-3p	Jun
						mmu-miR-6956-5p	Jun
						mmu-miR-6956-5p	Jun
						mmu-miR-6961-3p	Jun
						mmu-miR-6962-3p	Jun
						mmu-miR-6963-3p	Jun
						mmu-miR-3547-3p	Jun
						mmu-miR-6968-3p	Jun
						mmu-miR-6969-5p	Jun
						mmu-miR-6971-3p	Jun
						mmu-miR-6974-3p	Jun
						mmu-miR-6975-3p	Jun
						mmu-miR-6980-3p	Jun
						mmu-miR-6982-3p	Jun
						mmu-miR-6983-5p	Jun
						mmu-miR-6983-3p	Jun
						mmu-miR-6984-3p	Jun
						mmu-miR-6984-3p	Jun
						mmu-miR-6987-5p	Jun
						mmu-miR-6987-3p	Jun
						mmu-miR-6990-3p	Jun
						mmu-miR-6997-3p	Jun
						mmu-miR-6973b-3p	Jun
						mmu-miR-6973b-3p	Jun
						mmu-miR-7005-3p	Jun
						mmu-miR-7007-3p	Jun
						mmu-miR-7009-3p	Jun
						mmu-miR-7011-3p	Jun
						mmu-miR-7014-3p	Jun
						mmu-miR-7022-3p	Jun
						mmu-miR-7024-3p	Jun
						mmu-miR-7026-3p	Jun
						mmu-miR-7027-3p	Jun
						mmu-miR-7028-3p	Jun
						mmu-miR-7031-3p	Jun
						mmu-miR-7031-3p	Jun
						mmu-miR-7034-3p	Jun
						mmu-miR-7040-5p	Jun
						mmu-miR-7047-3p	Jun
						mmu-miR-7049-3p	Jun
						mmu-miR-7058-3p	Jun
						mmu-miR-7059-5p	Jun
						mmu-miR-7062-3p	Jun
						mmu-miR-7063-3p	Jun
						mmu-miR-7064-5p	Jun
						mmu-miR-7070-3p	Jun
						mmu-miR-7070-3p	Jun
						mmu-miR-7073-3p	Jun
						mmu-miR-7075-5p	Jun
						mmu-miR-7077-3p	Jun
						mmu-miR-7080-3p	Jun
						mmu-miR-7082-3p	Jun
						mmu-miR-7085-5p	Jun
						mmu-miR-7085-3p	Jun
						mmu-miR-7088-3p	Jun
						mmu-miR-7090-5p	Jun
						mmu-miR-7117-5p	Jun
						mmu-miR-7117-3p	Jun
						mmu-miR-7211-5p	Jun
						mmu-miR-7211-5p	Jun
						mmu-miR-7212-5p	Jun
						mmu-miR-7213-5p	Jun
						mmu-miR-7223-5p	Jun
						mmu-miR-7231-5p	Jun
						mmu-miR-7238-5p	Jun
						mmu-miR-7241-3p	Jun
						mmu-miR-7647-5p	Jun
						mmu-miR-7650-5p	Jun
						mmu-miR-7650-5p	Jun
						mmu-miR-7653-3p	Jun
						mmu-miR-7658-3p	Jun
						mmu-miR-7658-3p	Jun
						mmu-miR-7660-5p	Jun
						mmu-miR-7665-5p	Jun
						mmu-miR-7672-5p	Jun
						mmu-miR-3569-3p	Jun
						mmu-miR-7674-5p	Jun
						mmu-miR-7674-3p	Jun
						mmu-miR-7679-5p	Jun
						mmu-miR-8092	Jun
						mmu-miR-497b	Jun
						mmu-miR-3552	Jun
						mmu-miR-12181-3p	Jun
						mmu-miR-9b-3p	Jun
						mmu-miR-12186-5p	Jun
						mmu-miR-12192-5p	Jun
						mmu-miR-12196-5p	Jun
						mmu-miR-3475-3p	Slc2a1
						mmu-miR-1894-3p	Slc2a1
						mmu-miR-6987-3p	Slc2a1
						mmu-miR-7091-3p	Slc2a1
						mmu-miR-7648-5p	Slc2a1
						mmu-miR-6339	Slc2a1
						mmu-miR-6947-5p	Slc2a1
						mmu-miR-12188-5p	Slc2a1
						mmu-miR-6914-3p	Slc2a1
						mmu-miR-344f-5p	Slc2a1
						mmu-miR-125a-3p	Slc2a1
						mmu-miR-9-5p	Slc2a1
						mmu-miR-138-5p	Slc2a1
						mmu-miR-150-3p	Slc2a1
						mmu-miR-152-3p	Slc2a1
						mmu-miR-129-5p	Slc2a1
						mmu-miR-129-5p	Slc2a1
						mmu-miR-186-5p	Slc2a1
						mmu-miR-187-5p	Slc2a1
						mmu-miR-290a-3p	Slc2a1
						mmu-miR-106b-3p	Slc2a1
						mmu-miR-130b-5p	Slc2a1
						mmu-miR-148a-5p	Slc2a1
						mmu-miR-148a-5p	Slc2a1
						mmu-miR-208a-5p	Slc2a1
						mmu-let-7a-2-3p	Slc2a1
						mmu-miR-324-5p	Slc2a1
						mmu-miR-326-3p	Slc2a1
						mmu-miR-328-5p	Slc2a1
						mmu-miR-331-3p	Slc2a1
						mmu-miR-344-5p	Slc2a1
						mmu-miR-320-5p	Slc2a1
						mmu-miR-320-3p	Slc2a1
						mmu-miR-320-3p	Slc2a1
						mmu-miR-7a-2-3p	Slc2a1
						mmu-miR-217-5p	Slc2a1
						mmu-miR-370-3p	Slc2a1
						mmu-miR-448-3p	Slc2a1
						mmu-miR-470-5p	Slc2a1
						mmu-miR-1224-5p	Slc2a1
						mmu-miR-1224-5p	Slc2a1
						mmu-miR-1224-3p	Slc2a1
						mmu-miR-760-3p	Slc2a1
						mmu-miR-344d-2-5p	Slc2a1
						mmu-miR-678	Slc2a1
						mmu-miR-423-3p	Slc2a1
						mmu-miR-686	Slc2a1
						mmu-miR-455-3p	Slc2a1
						mmu-miR-700-5p	Slc2a1
						mmu-miR-702-3p	Slc2a1
						mmu-miR-709	Slc2a1
						mmu-miR-712-3p	Slc2a1
						mmu-miR-881-3p	Slc2a1
						mmu-miR-883b-5p	Slc2a1
						mmu-miR-874-3p	Slc2a1
						mmu-miR-193b-3p	Slc2a1
						mmu-miR-493-5p	Slc2a1
						mmu-miR-504-3p	Slc2a1
						mmu-miR-877-3p	Slc2a1
						mmu-miR-669f-5p	Slc2a1
						mmu-miR-1188-5p	Slc2a1
						mmu-miR-1198-5p	Slc2a1
						mmu-miR-1903	Slc2a1
						mmu-miR-1898	Slc2a1
						mmu-miR-1930-3p	Slc2a1
						mmu-miR-1951	Slc2a1
						mmu-miR-1953	Slc2a1
						mmu-miR-1966-5p	Slc2a1
						mmu-miR-432	Slc2a1
						mmu-miR-664-5p	Slc2a1
						mmu-miR-3060-5p	Slc2a1
						mmu-miR-3064-5p	Slc2a1
						mmu-miR-3064-5p	Slc2a1
						mmu-miR-3067-5p	Slc2a1
						mmu-miR-3067-5p	Slc2a1
						mmu-miR-3068-5p	Slc2a1
						mmu-miR-3072-3p	Slc2a1
						mmu-miR-3081-5p	Slc2a1
						mmu-miR-3082-5p	Slc2a1
						mmu-miR-3098-5p	Slc2a1
						mmu-miR-3098-3p	Slc2a1
						mmu-miR-344e-5p	Slc2a1
						mmu-miR-3102-3p.2-3p	Slc2a1
						mmu-miR-3103-3p	Slc2a1
						mmu-miR-3104-5p	Slc2a1
						mmu-miR-3110-5p	Slc2a1
						mmu-miR-3112-3p	Slc2a1
						mmu-miR-3113-5p	Slc2a1
						mmu-miR-3113-5p	Slc2a1
						mmu-miR-1843b-5p	Slc2a1
						mmu-miR-5098	Slc2a1
						mmu-miR-5107-3p	Slc2a1
						mmu-miR-5118	Slc2a1
						mmu-miR-5119	Slc2a1
						mmu-miR-3473d	Slc2a1
						mmu-miR-3572-3p	Slc2a1
						mmu-miR-5134-3p	Slc2a1
						mmu-miR-5617-5p	Slc2a1
						mmu-miR-344h-5p	Slc2a1
						mmu-miR-5627-5p	Slc2a1
						mmu-miR-6350	Slc2a1
						mmu-miR-6366	Slc2a1
						mmu-miR-6369	Slc2a1
						mmu-miR-6376	Slc2a1
						mmu-miR-6384	Slc2a1
						mmu-miR-6391	Slc2a1
						mmu-miR-6397	Slc2a1
						mmu-miR-6398	Slc2a1
						mmu-miR-6400	Slc2a1
						mmu-miR-6408	Slc2a1
						mmu-miR-6414	Slc2a1
						mmu-miR-6541	Slc2a1
						mmu-miR-6896-3p	Slc2a1
						mmu-miR-6897-3p	Slc2a1
						mmu-miR-6899-3p	Slc2a1
						mmu-miR-6899-3p	Slc2a1
						mmu-miR-6910-3p	Slc2a1
						mmu-miR-6911-5p	Slc2a1
						mmu-miR-6912-5p	Slc2a1
						mmu-miR-6919-3p	Slc2a1
						mmu-miR-6925-5p	Slc2a1
						mmu-miR-6927-5p	Slc2a1
						mmu-miR-6927-5p	Slc2a1
						mmu-miR-6930-5p	Slc2a1
						mmu-miR-6934-5p	Slc2a1
						mmu-miR-6938-3p	Slc2a1
						mmu-miR-6946-3p	Slc2a1
						mmu-miR-6948-3p	Slc2a1
						mmu-miR-6950-5p	Slc2a1
						mmu-miR-6960-3p	Slc2a1
						mmu-miR-6962-3p	Slc2a1
						mmu-miR-6971-5p	Slc2a1
						mmu-miR-6981-3p	Slc2a1
						mmu-miR-6988-5p	Slc2a1
						mmu-miR-6996-5p	Slc2a1
						mmu-miR-6996-3p	Slc2a1
						mmu-miR-6998-3p	Slc2a1
						mmu-miR-7000-5p	Slc2a1
						mmu-miR-7012-5p	Slc2a1
						mmu-miR-7017-3p	Slc2a1
						mmu-miR-7019-5p	Slc2a1
						mmu-miR-7019-5p	Slc2a1
						mmu-miR-7020-3p	Slc2a1
						mmu-miR-7021-3p	Slc2a1
						mmu-miR-7022-5p	Slc2a1
						mmu-miR-7023-3p	Slc2a1
						mmu-miR-7026-3p	Slc2a1
						mmu-miR-7026-3p	Slc2a1
						mmu-miR-7032-5p	Slc2a1
						mmu-miR-7033-5p	Slc2a1
						mmu-miR-7036a-3p	Slc2a1
						mmu-miR-7043-3p	Slc2a1
						mmu-miR-7044-5p	Slc2a1
						mmu-miR-7053-5p	Slc2a1
						mmu-miR-7058-5p	Slc2a1
						mmu-miR-7058-3p	Slc2a1
						mmu-miR-7059-5p	Slc2a1
						mmu-miR-7062-5p	Slc2a1
						mmu-miR-7067-5p	Slc2a1
						mmu-miR-7074-5p	Slc2a1
						mmu-miR-7076-5p	Slc2a1
						mmu-miR-7085-3p	Slc2a1
						mmu-miR-7087-5p	Slc2a1
						mmu-miR-7115-5p	Slc2a1
						mmu-miR-7115-3p	Slc2a1
						mmu-miR-7117-3p	Slc2a1
						mmu-miR-7211-5p	Slc2a1
						mmu-miR-7213-5p	Slc2a1
						mmu-miR-7213-5p	Slc2a1
						mmu-miR-7219-3p	Slc2a1
						mmu-miR-7220-3p	Slc2a1
						mmu-miR-7230-5p	Slc2a1
						mmu-miR-7235-5p	Slc2a1
						mmu-miR-7236-5p	Slc2a1
						mmu-miR-7578	Slc2a1
						mmu-miR-7662-5p	Slc2a1
						mmu-miR-7665-3p	Slc2a1
						mmu-miR-7667-5p	Slc2a1
						mmu-miR-7669-3p	Slc2a1
						mmu-miR-7671-5p	Slc2a1
						mmu-miR-3569-3p	Slc2a1
						mmu-miR-7678-5p	Slc2a1
						mmu-miR-3620-3p	Slc2a1
						mmu-miR-7681-5p	Slc2a1
						mmu-miR-8097	Slc2a1
						mmu-miR-1668	Slc2a1
						mmu-miR-935	Slc2a1
						mmu-miR-9718	Slc2a1
						mmu-miR-9769-3p	Slc2a1
						mmu-miR-12178-5p	Slc2a1
						mmu-miR-12181-3p	Slc2a1
						mmu-miR-12193-3p	Slc2a1
						mmu-miR-12202-3p	Slc2a1
						mmu-miR-12203-5p	Slc2a1
						mmu-miR-3087-5p	Stat3
						mmu-miR-3087-5p	Stat3
						mmu-miR-3087-5p	Stat3
						mmu-miR-188-5p	Stat3
						mmu-miR-295-5p	Stat3
						mmu-miR-106a-3p	Stat3
						mmu-let-7b-5p	Stat3
						mmu-let-7c-5p	Stat3
						mmu-miR-678	Stat3
						mmu-miR-1933-5p	Stat3
						mmu-miR-1954	Stat3
						mmu-miR-1964-3p	Stat3
						mmu-miR-3098-5p	Stat3
						mmu-miR-3473c	Stat3
						mmu-let-7k	Stat3
						mmu-miR-6897-5p	Stat3
						mmu-miR-6996-3p	Stat3
						mmu-miR-7218-5p	Stat3
						mmu-miR-7231-5p	Stat3
						mmu-miR-7688-3p	Stat3
						mmu-miR-8105	Stat3
						mmu-let-7b-5p	Stat3
						mmu-let-7c-5p	Stat3
						mmu-miR-678	Stat3
						mmu-miR-1933-5p	Stat3
						mmu-miR-1954	Stat3
						mmu-miR-1964-3p	Stat3
						mmu-miR-3098-5p	Stat3
						mmu-miR-3473c	Stat3
						mmu-let-7k	Stat3
						mmu-miR-6897-5p	Stat3
						mmu-miR-6996-3p	Stat3
						mmu-miR-7218-5p	Stat3
						mmu-miR-7231-5p	Stat3
						mmu-miR-7688-3p	Stat3
						mmu-miR-8105	Stat3
						mmu-let-7b-5p	Stat3
						mmu-let-7c-5p	Stat3
						mmu-miR-678	Stat3
						mmu-miR-1933-5p	Stat3
						mmu-miR-1954	Stat3
						mmu-miR-1964-3p	Stat3
						mmu-miR-3098-5p	Stat3
						mmu-miR-3473c	Stat3
						mmu-let-7k	Stat3
						mmu-miR-6897-5p	Stat3
						mmu-miR-6996-3p	Stat3
						mmu-miR-7218-5p	Stat3
						mmu-miR-7688-3p	Stat3
						mmu-miR-8105	Stat3
						mmu-miR-6969-5p	Stat3
						mmu-miR-6969-5p	Stat3
						mmu-miR-6969-5p	Stat3
						mmu-miR-762	Stat3
						mmu-miR-3960	Stat3
						mmu-miR-6947-5p	Stat3
						mmu-miR-7086-5p	Stat3
						mmu-miR-762	Stat3
						mmu-miR-3960	Stat3
						mmu-miR-6947-5p	Stat3
						mmu-miR-7086-5p	Stat3
						mmu-miR-762	Stat3
						mmu-miR-3960	Stat3
						mmu-miR-6947-5p	Stat3
						mmu-miR-7086-5p	Stat3
						mmu-miR-6346	Stat3
						mmu-miR-6346	Stat3
						mmu-miR-6346	Stat3
						mmu-miR-201-5p	Stat3
						mmu-miR-432	Stat3
						mmu-miR-201-5p	Stat3
						mmu-miR-432	Stat3
						mmu-miR-201-5p	Stat3
						mmu-miR-432	Stat3
						mmu-let-7i-3p	Stat3
						mmu-miR-125a-3p	Stat3
						mmu-miR-125b-2-3p	Stat3
						mmu-miR-127-5p	Stat3
						mmu-miR-134-5p	Stat3
						mmu-miR-149-3p	Stat3
						mmu-miR-150-3p	Stat3
						mmu-miR-152-5p	Stat3
						mmu-miR-184-3p	Stat3
						mmu-miR-199a-3p	Stat3
						mmu-miR-202-3p	Stat3
						mmu-miR-202-3p	Stat3
						mmu-miR-293-5p	Stat3
						mmu-miR-200a-5p	Stat3
						mmu-let-7a-5p	Stat3
						mmu-let-7e-5p	Stat3
						mmu-miR-92a-2-5p	Stat3
						mmu-miR-129-2-3p	Stat3
						mmu-miR-325-5p	Stat3
						mmu-miR-329-3p	Stat3
						mmu-miR-346-5p	Stat3
						mmu-miR-346-3p	Stat3
						mmu-miR-17-5p	Stat3
						mmu-miR-17-3p	Stat3
						mmu-miR-214-3p	Stat3
						mmu-miR-216a-3p	Stat3
						mmu-miR-221-5p	Stat3
						mmu-miR-199b-3p	Stat3
						mmu-miR-138-1-3p	Stat3
						mmu-miR-7b-3p	Stat3
						mmu-miR-7b-3p	Stat3
						mmu-miR-362-5p	Stat3
						mmu-miR-365-1-5p	Stat3
						mmu-miR-383-5p	Stat3
						mmu-miR-133b-3p	Stat3
						mmu-miR-384-5p	Stat3
						mmu-miR-384-5p	Stat3
						mmu-miR-370-5p	Stat3
						mmu-miR-370-3p	Stat3
						mmu-miR-452-3p	Stat3
						mmu-miR-486a-3p	Stat3
						mmu-miR-20b-5p	Stat3
						mmu-miR-291b-5p	Stat3
						mmu-miR-1224-5p	Stat3
						mmu-miR-1224-5p	Stat3
						mmu-miR-667-3p	Stat3
						mmu-miR-670-5p	Stat3
						mmu-miR-666-5p	Stat3
						mmu-miR-678	Stat3
						mmu-miR-700-3p	Stat3
						mmu-miR-709	Stat3
						mmu-miR-711	Stat3
						mmu-miR-500-5p	Stat3
						mmu-miR-501-3p	Stat3
						mmu-miR-450b-5p	Stat3
						mmu-miR-190b-3p	Stat3
						mmu-miR-874-5p	Stat3
						mmu-miR-105	Stat3
						mmu-miR-504-3p	Stat3
						mmu-miR-504-3p	Stat3
						mmu-miR-1190	Stat3
						mmu-miR-1892	Stat3
						mmu-miR-1906	Stat3
						mmu-miR-1904	Stat3
						mmu-miR-1907	Stat3
						mmu-miR-1943-5p	Stat3
						mmu-miR-1947-3p	Stat3
						mmu-miR-1964-5p	Stat3
						mmu-miR-1946b	Stat3
						mmu-miR-3057-5p	Stat3
						mmu-miR-3061-5p	Stat3
						mmu-miR-3065-3p	Stat3
						mmu-miR-3072-3p	Stat3
						mmu-miR-3074-1-3p	Stat3
						mmu-miR-3075-5p	Stat3
						mmu-miR-3078-3p	Stat3
						mmu-miR-3080-5p	Stat3
						mmu-miR-3097-5p	Stat3
						mmu-miR-344b-5p	Stat3
						mmu-miR-3074-2-3p	Stat3
						mmu-miR-3962	Stat3
						mmu-miR-3473b	Stat3
						mmu-miR-5110	Stat3
						mmu-miR-5112	Stat3
						mmu-miR-5119	Stat3
						mmu-miR-3572-5p	Stat3
						mmu-miR-5130	Stat3
						mmu-miR-5131	Stat3
						mmu-miR-5132-5p	Stat3
						mmu-miR-1231-5p	Stat3
						mmu-miR-5623-3p	Stat3
						mmu-miR-3073b-5p	Stat3
						mmu-miR-5625-5p	Stat3
						mmu-miR-5626-5p	Stat3
						mmu-miR-5626-3p	Stat3
						mmu-miR-344h-3p	Stat3
						mmu-miR-6239	Stat3
						mmu-miR-6343	Stat3
						mmu-miR-6354	Stat3
						mmu-miR-6356	Stat3
						mmu-miR-6360	Stat3
						mmu-miR-6362	Stat3
						mmu-miR-6366	Stat3
						mmu-miR-6369	Stat3
						mmu-miR-6384	Stat3
						mmu-miR-6385	Stat3
						mmu-miR-6392-3p	Stat3
						mmu-miR-6394	Stat3
						mmu-miR-6406	Stat3
						mmu-miR-378d	Stat3
						mmu-miR-6540-5p	Stat3
						mmu-miR-3473e	Stat3
						mmu-miR-6897-5p	Stat3
						mmu-miR-6899-5p	Stat3
						mmu-miR-6901-5p	Stat3
						mmu-miR-6911-5p	Stat3
						mmu-miR-6919-5p	Stat3
						mmu-miR-6923-5p	Stat3
						mmu-miR-6923-5p	Stat3
						mmu-miR-6927-5p	Stat3
						mmu-miR-6938-5p	Stat3
						mmu-miR-6942-5p	Stat3
						mmu-miR-6943-5p	Stat3
						mmu-miR-6952-5p	Stat3
						mmu-miR-6954-5p	Stat3
						mmu-miR-6955-5p	Stat3
						mmu-miR-6962-5p	Stat3
						mmu-miR-6963-3p	Stat3
						mmu-miR-6980-5p	Stat3
						mmu-miR-6985-5p	Stat3
						mmu-miR-6985-3p	Stat3
						mmu-miR-6986-5p	Stat3
						mmu-miR-6989-5p	Stat3
						mmu-miR-6990-5p	Stat3
						mmu-miR-6994-5p	Stat3
						mmu-miR-6995-5p	Stat3
						mmu-miR-6998-5p	Stat3
						mmu-miR-7001-3p	Stat3
						mmu-miR-6973b-5p	Stat3
						mmu-miR-6973b-5p	Stat3
						mmu-miR-6973b-5p	Stat3
						mmu-miR-7009-5p	Stat3
						mmu-miR-7011-5p	Stat3
						mmu-miR-7014-5p	Stat3
						mmu-miR-7017-3p	Stat3
						mmu-miR-7019-3p	Stat3
						mmu-miR-7020-5p	Stat3
						mmu-miR-7026-5p	Stat3
						mmu-miR-7030-3p	Stat3
						mmu-miR-7031-5p	Stat3
						mmu-miR-7032-3p	Stat3
						mmu-miR-7036a-5p	Stat3
						mmu-miR-7040-5p	Stat3
						mmu-miR-7045-5p	Stat3
						mmu-miR-7048-5p	Stat3
						mmu-miR-7049-3p	Stat3
						mmu-miR-7053-5p	Stat3
						mmu-miR-7054-5p	Stat3
						mmu-miR-7060-5p	Stat3
						mmu-miR-7070-5p	Stat3
						mmu-miR-7075-5p	Stat3
						mmu-miR-7076-5p	Stat3
						mmu-miR-7077-5p	Stat3
						mmu-miR-7077-3p	Stat3
						mmu-miR-7084-5p	Stat3
						mmu-miR-7085-5p	Stat3
						mmu-miR-7086-5p	Stat3
						mmu-miR-7089-5p	Stat3
						mmu-miR-7117-5p	Stat3
						mmu-miR-7117-3p	Stat3
						mmu-miR-7118-5p	Stat3
						mmu-miR-7118-5p	Stat3
						mmu-miR-7119-5p	Stat3
						mmu-miR-7212-5p	Stat3
						mmu-miR-7213-3p	Stat3
						mmu-miR-7221-3p	Stat3
						mmu-miR-7223-5p	Stat3
						mmu-miR-7226-5p	Stat3
						mmu-miR-7227-3p	Stat3
						mmu-miR-7230-5p	Stat3
						mmu-miR-7239-3p	Stat3
						mmu-miR-7242-3p	Stat3
						mmu-miR-6546-3p	Stat3
						mmu-miR-7652-5p	Stat3
						mmu-miR-7656-5p	Stat3
						mmu-miR-7664-3p	Stat3
						mmu-miR-7666-5p	Stat3
						mmu-miR-7669-5p	Stat3
						mmu-miR-7669-3p	Stat3
						mmu-miR-7671-3p	Stat3
						mmu-miR-292b-3p	Stat3
						mmu-miR-1191b-3p	Stat3
						mmu-miR-7677-5p	Stat3
						mmu-miR-6715-5p	Stat3
						mmu-miR-7682-3p	Stat3
						mmu-miR-216c-3p	Stat3
						mmu-miR-7684-5p	Stat3
						mmu-miR-7689-3p	Stat3
						mmu-miR-8091	Stat3
						mmu-miR-8091	Stat3
						mmu-miR-8099	Stat3
						mmu-miR-8100	Stat3
						mmu-miR-8107	Stat3
						mmu-miR-8108	Stat3
						mmu-miR-8110	Stat3
						mmu-miR-8119	Stat3
						mmu-miR-3154	Stat3
						mmu-let-7i-3p	Stat3
						mmu-miR-125a-3p	Stat3
						mmu-miR-125b-2-3p	Stat3
						mmu-miR-127-5p	Stat3
						mmu-miR-134-5p	Stat3
						mmu-miR-149-3p	Stat3
						mmu-miR-150-3p	Stat3
						mmu-miR-152-5p	Stat3
						mmu-miR-184-3p	Stat3
						mmu-miR-199a-3p	Stat3
						mmu-miR-202-3p	Stat3
						mmu-miR-202-3p	Stat3
						mmu-miR-200a-5p	Stat3
						mmu-let-7a-5p	Stat3
						mmu-let-7e-5p	Stat3
						mmu-miR-92a-2-5p	Stat3
						mmu-miR-129-2-3p	Stat3
						mmu-miR-325-5p	Stat3
						mmu-miR-329-3p	Stat3
						mmu-miR-346-5p	Stat3
						mmu-miR-346-3p	Stat3
						mmu-miR-17-5p	Stat3
						mmu-miR-17-3p	Stat3
						mmu-miR-214-3p	Stat3
						mmu-miR-216a-3p	Stat3
						mmu-miR-221-5p	Stat3
						mmu-miR-199b-3p	Stat3
						mmu-miR-138-1-3p	Stat3
						mmu-miR-7b-3p	Stat3
						mmu-miR-7b-3p	Stat3
						mmu-miR-362-5p	Stat3
						mmu-miR-365-1-5p	Stat3
						mmu-miR-383-5p	Stat3
						mmu-miR-133b-3p	Stat3
						mmu-miR-384-5p	Stat3
						mmu-miR-384-5p	Stat3
						mmu-miR-370-5p	Stat3
						mmu-miR-370-3p	Stat3
						mmu-miR-452-3p	Stat3
						mmu-miR-486a-3p	Stat3
						mmu-miR-20b-5p	Stat3
						mmu-miR-291b-5p	Stat3
						mmu-miR-1224-5p	Stat3
						mmu-miR-1224-5p	Stat3
						mmu-miR-667-3p	Stat3
						mmu-miR-670-5p	Stat3
						mmu-miR-666-5p	Stat3
						mmu-miR-678	Stat3
						mmu-miR-700-3p	Stat3
						mmu-miR-709	Stat3
						mmu-miR-711	Stat3
						mmu-miR-500-5p	Stat3
						mmu-miR-501-3p	Stat3
						mmu-miR-450b-5p	Stat3
						mmu-miR-190b-3p	Stat3
						mmu-miR-874-5p	Stat3
						mmu-miR-105	Stat3
						mmu-miR-504-3p	Stat3
						mmu-miR-504-3p	Stat3
						mmu-miR-1190	Stat3
						mmu-miR-1892	Stat3
						mmu-miR-1906	Stat3
						mmu-miR-1907	Stat3
						mmu-miR-1943-5p	Stat3
						mmu-miR-1947-3p	Stat3
						mmu-miR-1964-5p	Stat3
						mmu-miR-1946b	Stat3
						mmu-miR-3057-5p	Stat3
						mmu-miR-3061-5p	Stat3
						mmu-miR-3065-3p	Stat3
						mmu-miR-3072-3p	Stat3
						mmu-miR-3074-1-3p	Stat3
						mmu-miR-3075-5p	Stat3
						mmu-miR-3078-3p	Stat3
						mmu-miR-3080-5p	Stat3
						mmu-miR-3097-5p	Stat3
						mmu-miR-344b-5p	Stat3
						mmu-miR-3074-2-3p	Stat3
						mmu-miR-3962	Stat3
						mmu-miR-3473b	Stat3
						mmu-miR-5110	Stat3
						mmu-miR-5112	Stat3
						mmu-miR-5119	Stat3
						mmu-miR-3572-5p	Stat3
						mmu-miR-5130	Stat3
						mmu-miR-5131	Stat3
						mmu-miR-5132-5p	Stat3
						mmu-miR-1231-5p	Stat3
						mmu-miR-3073b-5p	Stat3
						mmu-miR-5625-5p	Stat3
						mmu-miR-5626-5p	Stat3
						mmu-miR-5626-3p	Stat3
						mmu-miR-344h-3p	Stat3
						mmu-miR-6239	Stat3
						mmu-miR-6343	Stat3
						mmu-miR-6354	Stat3
						mmu-miR-6356	Stat3
						mmu-miR-6360	Stat3
						mmu-miR-6362	Stat3
						mmu-miR-6366	Stat3
						mmu-miR-6369	Stat3
						mmu-miR-6384	Stat3
						mmu-miR-6385	Stat3
						mmu-miR-6392-3p	Stat3
						mmu-miR-6394	Stat3
						mmu-miR-6406	Stat3
						mmu-miR-378d	Stat3
						mmu-miR-6540-5p	Stat3
						mmu-miR-3473e	Stat3
						mmu-miR-6897-5p	Stat3
						mmu-miR-6899-5p	Stat3
						mmu-miR-6901-5p	Stat3
						mmu-miR-6911-5p	Stat3
						mmu-miR-6919-5p	Stat3
						mmu-miR-6923-5p	Stat3
						mmu-miR-6923-5p	Stat3
						mmu-miR-6927-5p	Stat3
						mmu-miR-6938-5p	Stat3
						mmu-miR-6942-5p	Stat3
						mmu-miR-6943-5p	Stat3
						mmu-miR-6952-5p	Stat3
						mmu-miR-6954-5p	Stat3
						mmu-miR-6955-5p	Stat3
						mmu-miR-6962-5p	Stat3
						mmu-miR-6963-3p	Stat3
						mmu-miR-6985-5p	Stat3
						mmu-miR-6985-3p	Stat3
						mmu-miR-6986-5p	Stat3
						mmu-miR-6990-5p	Stat3
						mmu-miR-6994-5p	Stat3
						mmu-miR-6995-5p	Stat3
						mmu-miR-6998-5p	Stat3
						mmu-miR-7001-3p	Stat3
						mmu-miR-6973b-5p	Stat3
						mmu-miR-6973b-5p	Stat3
						mmu-miR-6973b-5p	Stat3
						mmu-miR-7009-5p	Stat3
						mmu-miR-7011-5p	Stat3
						mmu-miR-7014-5p	Stat3
						mmu-miR-7017-3p	Stat3
						mmu-miR-7019-3p	Stat3
						mmu-miR-7020-5p	Stat3
						mmu-miR-7026-5p	Stat3
						mmu-miR-7030-3p	Stat3
						mmu-miR-7031-5p	Stat3
						mmu-miR-7032-3p	Stat3
						mmu-miR-7036a-5p	Stat3
						mmu-miR-7040-5p	Stat3
						mmu-miR-7045-5p	Stat3
						mmu-miR-7048-5p	Stat3
						mmu-miR-7049-3p	Stat3
						mmu-miR-7054-5p	Stat3
						mmu-miR-7060-5p	Stat3
						mmu-miR-7070-5p	Stat3
						mmu-miR-7075-5p	Stat3
						mmu-miR-7077-5p	Stat3
						mmu-miR-7077-3p	Stat3
						mmu-miR-7084-5p	Stat3
						mmu-miR-7085-5p	Stat3
						mmu-miR-7086-5p	Stat3
						mmu-miR-7089-5p	Stat3
						mmu-miR-7117-5p	Stat3
						mmu-miR-7117-3p	Stat3
						mmu-miR-7118-5p	Stat3
						mmu-miR-7118-5p	Stat3
						mmu-miR-7119-5p	Stat3
						mmu-miR-7212-5p	Stat3
						mmu-miR-7213-3p	Stat3
						mmu-miR-7221-3p	Stat3
						mmu-miR-7223-5p	Stat3
						mmu-miR-7226-5p	Stat3
						mmu-miR-7227-3p	Stat3
						mmu-miR-7239-3p	Stat3
						mmu-miR-6546-3p	Stat3
						mmu-miR-7652-5p	Stat3
						mmu-miR-7656-5p	Stat3
						mmu-miR-7664-3p	Stat3
						mmu-miR-7666-5p	Stat3
						mmu-miR-7669-5p	Stat3
						mmu-miR-7669-3p	Stat3
						mmu-miR-7671-3p	Stat3
						mmu-miR-292b-3p	Stat3
						mmu-miR-1191b-3p	Stat3
						mmu-miR-7677-5p	Stat3
						mmu-miR-6715-5p	Stat3
						mmu-miR-7682-3p	Stat3
						mmu-miR-216c-3p	Stat3
						mmu-miR-7684-5p	Stat3
						mmu-miR-7689-3p	Stat3
						mmu-miR-8091	Stat3
						mmu-miR-8091	Stat3
						mmu-miR-8099	Stat3
						mmu-miR-8100	Stat3
						mmu-miR-8107	Stat3
						mmu-miR-8110	Stat3
						mmu-miR-8119	Stat3
						mmu-miR-3154	Stat3
						mmu-let-7i-3p	Stat3
						mmu-miR-125a-3p	Stat3
						mmu-miR-125b-2-3p	Stat3
						mmu-miR-127-5p	Stat3
						mmu-miR-134-5p	Stat3
						mmu-miR-149-3p	Stat3
						mmu-miR-150-3p	Stat3
						mmu-miR-152-5p	Stat3
						mmu-miR-184-3p	Stat3
						mmu-miR-199a-3p	Stat3
						mmu-miR-202-3p	Stat3
						mmu-miR-202-3p	Stat3
						mmu-miR-200a-5p	Stat3
						mmu-let-7a-5p	Stat3
						mmu-let-7e-5p	Stat3
						mmu-miR-92a-2-5p	Stat3
						mmu-miR-129-2-3p	Stat3
						mmu-miR-325-5p	Stat3
						mmu-miR-329-3p	Stat3
						mmu-miR-346-5p	Stat3
						mmu-miR-346-3p	Stat3
						mmu-miR-17-5p	Stat3
						mmu-miR-17-3p	Stat3
						mmu-miR-214-3p	Stat3
						mmu-miR-216a-3p	Stat3
						mmu-miR-221-5p	Stat3
						mmu-miR-199b-3p	Stat3
						mmu-miR-138-1-3p	Stat3
						mmu-miR-7b-3p	Stat3
						mmu-miR-7b-3p	Stat3
						mmu-miR-362-5p	Stat3
						mmu-miR-365-1-5p	Stat3
						mmu-miR-383-5p	Stat3
						mmu-miR-133b-3p	Stat3
						mmu-miR-384-5p	Stat3
						mmu-miR-384-5p	Stat3
						mmu-miR-370-5p	Stat3
						mmu-miR-370-3p	Stat3
						mmu-miR-370-3p	Stat3
						mmu-miR-452-3p	Stat3
						mmu-miR-486a-3p	Stat3
						mmu-miR-20b-5p	Stat3
						mmu-miR-291b-5p	Stat3
						mmu-miR-1224-5p	Stat3
						mmu-miR-1224-5p	Stat3
						mmu-miR-667-3p	Stat3
						mmu-miR-670-5p	Stat3
						mmu-miR-666-5p	Stat3
						mmu-miR-678	Stat3
						mmu-miR-700-3p	Stat3
						mmu-miR-709	Stat3
						mmu-miR-711	Stat3
						mmu-miR-500-5p	Stat3
						mmu-miR-501-3p	Stat3
						mmu-miR-450b-5p	Stat3
						mmu-miR-190b-3p	Stat3
						mmu-miR-874-5p	Stat3
						mmu-miR-105	Stat3
						mmu-miR-504-3p	Stat3
						mmu-miR-504-3p	Stat3
						mmu-miR-1190	Stat3
						mmu-miR-1892	Stat3
						mmu-miR-1906	Stat3
						mmu-miR-1907	Stat3
						mmu-miR-1943-5p	Stat3
						mmu-miR-1947-3p	Stat3
						mmu-miR-1964-5p	Stat3
						mmu-miR-1946b	Stat3
						mmu-miR-3057-5p	Stat3
						mmu-miR-3061-5p	Stat3
						mmu-miR-3072-3p	Stat3
						mmu-miR-3074-1-3p	Stat3
						mmu-miR-3075-5p	Stat3
						mmu-miR-3078-3p	Stat3
						mmu-miR-3080-5p	Stat3
						mmu-miR-3097-5p	Stat3
						mmu-miR-344b-5p	Stat3
						mmu-miR-3074-2-3p	Stat3
						mmu-miR-3962	Stat3
						mmu-miR-3473b	Stat3
						mmu-miR-5110	Stat3
						mmu-miR-5112	Stat3
						mmu-miR-5119	Stat3
						mmu-miR-3572-5p	Stat3
						mmu-miR-5130	Stat3
						mmu-miR-5131	Stat3
						mmu-miR-5132-5p	Stat3
						mmu-miR-1231-5p	Stat3
						mmu-miR-3073b-5p	Stat3
						mmu-miR-5625-5p	Stat3
						mmu-miR-5626-5p	Stat3
						mmu-miR-5626-3p	Stat3
						mmu-miR-344h-3p	Stat3
						mmu-miR-6239	Stat3
						mmu-miR-6343	Stat3
						mmu-miR-6354	Stat3
						mmu-miR-6356	Stat3
						mmu-miR-6360	Stat3
						mmu-miR-6362	Stat3
						mmu-miR-6366	Stat3
						mmu-miR-6369	Stat3
						mmu-miR-6384	Stat3
						mmu-miR-6385	Stat3
						mmu-miR-6392-3p	Stat3
						mmu-miR-6394	Stat3
						mmu-miR-6406	Stat3
						mmu-miR-378d	Stat3
						mmu-miR-6540-5p	Stat3
						mmu-miR-3473e	Stat3
						mmu-miR-6897-5p	Stat3
						mmu-miR-6899-5p	Stat3
						mmu-miR-6901-5p	Stat3
						mmu-miR-6911-5p	Stat3
						mmu-miR-6919-5p	Stat3
						mmu-miR-6923-5p	Stat3
						mmu-miR-6923-5p	Stat3
						mmu-miR-6927-5p	Stat3
						mmu-miR-6938-5p	Stat3
						mmu-miR-6942-5p	Stat3
						mmu-miR-6943-5p	Stat3
						mmu-miR-6952-5p	Stat3
						mmu-miR-6954-5p	Stat3
						mmu-miR-6955-5p	Stat3
						mmu-miR-6962-5p	Stat3
						mmu-miR-6963-3p	Stat3
						mmu-miR-6985-5p	Stat3
						mmu-miR-6985-3p	Stat3
						mmu-miR-6986-5p	Stat3
						mmu-miR-6990-5p	Stat3
						mmu-miR-6994-5p	Stat3
						mmu-miR-6995-5p	Stat3
						mmu-miR-6998-5p	Stat3
						mmu-miR-7001-3p	Stat3
						mmu-miR-6973b-5p	Stat3
						mmu-miR-6973b-5p	Stat3
						mmu-miR-7009-5p	Stat3
						mmu-miR-7011-5p	Stat3
						mmu-miR-7014-5p	Stat3
						mmu-miR-7017-3p	Stat3
						mmu-miR-7019-3p	Stat3
						mmu-miR-7020-5p	Stat3
						mmu-miR-7026-5p	Stat3
						mmu-miR-7030-3p	Stat3
						mmu-miR-7031-5p	Stat3
						mmu-miR-7032-3p	Stat3
						mmu-miR-7036a-5p	Stat3
						mmu-miR-7040-5p	Stat3
						mmu-miR-7045-5p	Stat3
						mmu-miR-7048-5p	Stat3
						mmu-miR-7049-3p	Stat3
						mmu-miR-7054-5p	Stat3
						mmu-miR-7060-5p	Stat3
						mmu-miR-7070-5p	Stat3
						mmu-miR-7075-5p	Stat3
						mmu-miR-7077-5p	Stat3
						mmu-miR-7077-3p	Stat3
						mmu-miR-7084-5p	Stat3
						mmu-miR-7085-5p	Stat3
						mmu-miR-7086-5p	Stat3
						mmu-miR-7089-5p	Stat3
						mmu-miR-7117-5p	Stat3
						mmu-miR-7117-3p	Stat3
						mmu-miR-7118-5p	Stat3
						mmu-miR-7118-5p	Stat3
						mmu-miR-7119-5p	Stat3
						mmu-miR-7212-5p	Stat3
						mmu-miR-7213-3p	Stat3
						mmu-miR-7221-3p	Stat3
						mmu-miR-7223-5p	Stat3
						mmu-miR-7226-5p	Stat3
						mmu-miR-7227-3p	Stat3
						mmu-miR-7239-3p	Stat3
						mmu-miR-6546-3p	Stat3
						mmu-miR-7647-5p	Stat3
						mmu-miR-7652-5p	Stat3
						mmu-miR-7656-5p	Stat3
						mmu-miR-7664-3p	Stat3
						mmu-miR-7666-5p	Stat3
						mmu-miR-7669-5p	Stat3
						mmu-miR-7669-3p	Stat3
						mmu-miR-7671-3p	Stat3
						mmu-miR-292b-3p	Stat3
						mmu-miR-1191b-3p	Stat3
						mmu-miR-7677-5p	Stat3
						mmu-miR-6715-5p	Stat3
						mmu-miR-7682-3p	Stat3
						mmu-miR-216c-3p	Stat3
						mmu-miR-7684-5p	Stat3
						mmu-miR-7689-3p	Stat3
						mmu-miR-8091	Stat3
						mmu-miR-8091	Stat3
						mmu-miR-8099	Stat3
						mmu-miR-8100	Stat3
						mmu-miR-8107	Stat3
						mmu-miR-8110	Stat3
						mmu-miR-8119	Stat3
						mmu-miR-3154	Stat3
						mmu-miR-141-5p	Slc40a1
						mmu-miR-17-3p	Slc40a1
						mmu-miR-212-5p	Slc40a1
						mmu-miR-377-5p	Slc40a1
						mmu-miR-679-3p	Slc40a1
						mmu-miR-874-3p	Slc40a1
						mmu-miR-6981-3p	Slc40a1
						mmu-miR-7073-5p	Slc40a1
						mmu-miR-543-5p	Slc40a1
						mmu-miR-7008-3p	Slc40a1
						mmu-miR-12183-5p	Slc40a1
						mmu-miR-1893	Slc40a1
						mmu-miR-3106-5p	Slc40a1
						mmu-miR-124-5p	Slc40a1
						mmu-miR-128-1-5p	Slc40a1
						mmu-miR-151-5p	Slc40a1
						mmu-miR-152-3p	Slc40a1
						mmu-miR-129-5p	Slc40a1
						mmu-miR-185-3p	Slc40a1
						mmu-miR-186-5p	Slc40a1
						mmu-miR-201-5p	Slc40a1
						mmu-miR-201-3p	Slc40a1
						mmu-miR-202-5p	Slc40a1
						mmu-let-7d-3p	Slc40a1
						mmu-miR-106a-5p	Slc40a1
						mmu-miR-106a-3p	Slc40a1
						mmu-miR-106b-5p	Slc40a1
						mmu-miR-196a-5p	Slc40a1
						mmu-miR-208a-5p	Slc40a1
						mmu-miR-208a-5p	Slc40a1
						mmu-let-7a-1-3p	Slc40a1
						mmu-let-7c-2-3p	Slc40a1
						mmu-let-7f-1-3p	Slc40a1
						mmu-miR-18a-5p	Slc40a1
						mmu-miR-20a-5p	Slc40a1
						mmu-miR-27a-5p	Slc40a1
						mmu-miR-93-5p	Slc40a1
						mmu-miR-93-3p	Slc40a1
						mmu-miR-324-5p	Slc40a1
						mmu-miR-328-3p	Slc40a1
						mmu-miR-342-5p	Slc40a1
						mmu-miR-200c-5p	Slc40a1
						mmu-miR-216a-3p	Slc40a1
						mmu-miR-320-5p	Slc40a1
						mmu-miR-135a-2-3p	Slc40a1
						mmu-miR-128-2-5p	Slc40a1
						mmu-miR-365-1-5p	Slc40a1
						mmu-miR-383-3p	Slc40a1
						mmu-miR-196b-5p	Slc40a1
						mmu-miR-302c-5p	Slc40a1
						mmu-miR-668-5p	Slc40a1
						mmu-miR-674-5p	Slc40a1
						mmu-miR-679-5p	Slc40a1
						mmu-miR-683	Slc40a1
						mmu-miR-146b-3p	Slc40a1
						mmu-miR-711	Slc40a1
						mmu-miR-804	Slc40a1
						mmu-miR-105	Slc40a1
						mmu-miR-343	Slc40a1
						mmu-miR-574-3p	Slc40a1
						mmu-miR-877-3p	Slc40a1
						mmu-miR-511-5p	Slc40a1
						mmu-miR-466l-3p	Slc40a1
						mmu-miR-466i-3p	Slc40a1
						mmu-miR-669e-5p	Slc40a1
						mmu-miR-1198-5p	Slc40a1
						mmu-miR-1903	Slc40a1
						mmu-miR-1934-3p	Slc40a1
						mmu-miR-1306-3p	Slc40a1
						mmu-miR-1947-3p	Slc40a1
						mmu-miR-1958	Slc40a1
						mmu-miR-3060-5p	Slc40a1
						mmu-miR-3064-3p	Slc40a1
						mmu-miR-3069-5p	Slc40a1
						mmu-miR-3078-3p	Slc40a1
						mmu-miR-3084-3p	Slc40a1
						mmu-miR-466m-3p	Slc40a1
						mmu-miR-466o-3p	Slc40a1
						mmu-miR-3088-5p	Slc40a1
						mmu-miR-344e-5p	Slc40a1
						mmu-miR-344f-5p	Slc40a1
						mmu-miR-3104-3p	Slc40a1
						mmu-miR-3074-2-3p	Slc40a1
						mmu-miR-3110-5p	Slc40a1
						mmu-miR-3112-3p	Slc40a1
						mmu-miR-3113-5p	Slc40a1
						mmu-miR-3113-3p	Slc40a1
						mmu-miR-3971	Slc40a1
						mmu-miR-5623-5p	Slc40a1
						mmu-miR-344h-5p	Slc40a1
						mmu-miR-6238	Slc40a1
						mmu-miR-6337	Slc40a1
						mmu-miR-6339	Slc40a1
						mmu-miR-6362	Slc40a1
						mmu-miR-6369	Slc40a1
						mmu-miR-5124b	Slc40a1
						mmu-miR-378d	Slc40a1
						mmu-miR-6516-3p	Slc40a1
						mmu-miR-6896-3p	Slc40a1
						mmu-miR-6912-5p	Slc40a1
						mmu-miR-6913-3p	Slc40a1
						mmu-miR-6916-3p	Slc40a1
						mmu-miR-6918-5p	Slc40a1
						mmu-miR-6929-5p	Slc40a1
						mmu-miR-6929-3p	Slc40a1
						mmu-miR-6931-5p	Slc40a1
						mmu-miR-6937-5p	Slc40a1
						mmu-miR-6949-3p	Slc40a1
						mmu-miR-6950-3p	Slc40a1
						mmu-miR-6961-3p	Slc40a1
						mmu-miR-6975-3p	Slc40a1
						mmu-miR-6982-3p	Slc40a1
						mmu-miR-6994-5p	Slc40a1
						mmu-miR-6999-5p	Slc40a1
						mmu-miR-6973b-3p	Slc40a1
						mmu-miR-6973b-3p	Slc40a1
						mmu-miR-7003-5p	Slc40a1
						mmu-miR-7008-3p	Slc40a1
						mmu-miR-7013-5p	Slc40a1
						mmu-miR-7026-3p	Slc40a1
						mmu-miR-7027-3p	Slc40a1
						mmu-miR-7027-3p	Slc40a1
						mmu-miR-7036a-3p	Slc40a1
						mmu-miR-7039-3p	Slc40a1
						mmu-miR-7041-3p	Slc40a1
						mmu-miR-7043-3p	Slc40a1
						mmu-miR-7047-3p	Slc40a1
						mmu-miR-7049-3p	Slc40a1
						mmu-miR-7059-3p	Slc40a1
						mmu-miR-7062-3p	Slc40a1
						mmu-miR-7063-3p	Slc40a1
						mmu-miR-7067-3p	Slc40a1
						mmu-miR-7073-3p	Slc40a1
						mmu-miR-7079-5p	Slc40a1
						mmu-miR-7085-3p	Slc40a1
						mmu-miR-7087-3p	Slc40a1
						mmu-miR-7091-5p	Slc40a1
						mmu-miR-7221-5p	Slc40a1
						mmu-miR-7223-5p	Slc40a1
						mmu-miR-7228-3p	Slc40a1
						mmu-miR-7232-5p	Slc40a1
						mmu-miR-7240-3p	Slc40a1
						mmu-miR-7242-3p	Slc40a1
						mmu-miR-7647-5p	Slc40a1
						mmu-miR-7652-5p	Slc40a1
						mmu-miR-7676-3p	Slc40a1
						mmu-miR-7676-3p	Slc40a1
						mmu-miR-8095	Slc40a1
						mmu-miR-8108	Slc40a1
						mmu-miR-8115	Slc40a1
						mmu-miR-9769-5p	Slc40a1
						mmu-miR-12178-5p	Slc40a1
						mmu-miR-12187-5p	Slc40a1
						mmu-miR-12198-3p	Slc40a1
						mmu-miR-12201-3p	Slc40a1
						mmu-miR-328-3p	Ddit4
						mmu-miR-3102-3p.2-3p	Ddit4
						mmu-miR-5127	Ddit4
						mmu-miR-9718	Ddit4
						mmu-miR-7661-3p	Ddit4
						mmu-miR-7045-3p	Ddit4
						mmu-miR-6973b-3p	Ddit4
						mmu-miR-7046-3p	Ddit4
						mmu-miR-708-5p	Ddit4
						mmu-miR-6990-3p	Ddit4
						mmu-let-7g-3p	Ddit4
						mmu-miR-99b-3p	Ddit4
						mmu-miR-125a-5p	Ddit4
						mmu-miR-141-5p	Ddit4
						mmu-miR-149-5p	Ddit4
						mmu-miR-150-5p	Ddit4
						mmu-miR-155-3p	Ddit4
						mmu-miR-10b-5p	Ddit4
						mmu-miR-185-3p	Ddit4
						mmu-miR-193a-5p	Ddit4
						mmu-miR-193a-3p	Ddit4
						mmu-miR-205-5p	Ddit4
						mmu-miR-205-3p	Ddit4
						mmu-miR-296-5p	Ddit4
						mmu-miR-30c-2-3p	Ddit4
						mmu-let-7e-3p	Ddit4
						mmu-miR-18a-3p	Ddit4
						mmu-miR-23a-5p	Ddit4
						mmu-miR-129-2-3p	Ddit4
						mmu-miR-324-5p	Ddit4
						mmu-miR-328-3p	Ddit4
						mmu-miR-328-3p	Ddit4
						mmu-miR-331-3p	Ddit4
						mmu-miR-340-3p	Ddit4
						mmu-miR-341-5p	Ddit4
						mmu-miR-135b-5p	Ddit4
						mmu-miR-139-3p	Ddit4
						mmu-miR-212-3p	Ddit4
						mmu-miR-320-5p	Ddit4
						mmu-miR-211-5p	Ddit4
						mmu-miR-221-5p	Ddit4
						mmu-miR-181b-5p	Ddit4
						mmu-miR-375-5p	Ddit4
						mmu-miR-383-5p	Ddit4
						mmu-miR-133b-3p	Ddit4
						mmu-miR-412-3p	Ddit4
						mmu-miR-465a-3p	Ddit4
						mmu-miR-470-3p	Ddit4
						mmu-miR-532-3p	Ddit4
						mmu-miR-483-3p	Ddit4
						mmu-miR-540-3p	Ddit4
						mmu-miR-547-5p	Ddit4
						mmu-miR-487b-5p	Ddit4
						mmu-miR-20b-3p	Ddit4
						mmu-miR-302c-5p	Ddit4
						mmu-miR-302d-5p	Ddit4
						mmu-miR-1224-3p	Ddit4
						mmu-miR-675-5p	Ddit4
						mmu-miR-744-3p	Ddit4
						mmu-miR-671-3p	Ddit4
						mmu-miR-1843a-3p	Ddit4
						mmu-miR-667-3p	Ddit4
						mmu-miR-770-3p	Ddit4
						mmu-miR-762	Ddit4
						mmu-miR-3475-5p	Ddit4
						mmu-miR-666-3p	Ddit4
						mmu-miR-760-5p	Ddit4
						mmu-miR-760-3p	Ddit4
						mmu-miR-679-3p	Ddit4
						mmu-miR-680	Ddit4
						mmu-miR-684	Ddit4
						mmu-miR-690	Ddit4
						mmu-miR-692	Ddit4
						mmu-miR-693-3p	Ddit4
						mmu-miR-491-5p	Ddit4
						mmu-miR-697	Ddit4
						mmu-miR-501-5p	Ddit4
						mmu-miR-717	Ddit4
						mmu-miR-718	Ddit4
						mmu-miR-804	Ddit4
						mmu-miR-880-3p	Ddit4
						mmu-miR-883a-3p	Ddit4
						mmu-miR-874-3p	Ddit4
						mmu-miR-18b-3p	Ddit4
						mmu-miR-193b-3p	Ddit4
						mmu-miR-327	Ddit4
						mmu-miR-465b-3p	Ddit4
						mmu-miR-465c-3p	Ddit4
						mmu-miR-92b-3p	Ddit4
						mmu-miR-511-5p	Ddit4
						mmu-miR-669k-3p	Ddit4
						mmu-miR-669h-3p	Ddit4
						mmu-miR-1190	Ddit4
						mmu-miR-1197-5p	Ddit4
						mmu-miR-1198-3p	Ddit4
						mmu-miR-1897-5p	Ddit4
						mmu-miR-1905	Ddit4
						mmu-miR-1905	Ddit4
						mmu-miR-1903	Ddit4
						mmu-miR-1929-3p	Ddit4
						mmu-miR-1934-5p	Ddit4
						mmu-miR-1941-5p	Ddit4
						mmu-miR-1943-3p	Ddit4
						mmu-miR-1952	Ddit4
						mmu-miR-1952	Ddit4
						mmu-miR-1966-3p	Ddit4
						mmu-miR-1968-3p	Ddit4
						mmu-miR-1839-5p	Ddit4
						mmu-miR-664-3p	Ddit4
						mmu-miR-3062-3p	Ddit4
						mmu-miR-3063-3p	Ddit4
						mmu-miR-3064-3p	Ddit4
						mmu-miR-3076-5p	Ddit4
						mmu-miR-3080-5p	Ddit4
						mmu-miR-3090-3p	Ddit4
						mmu-miR-3100-5p	Ddit4
						mmu-miR-344c-3p	Ddit4
						mmu-miR-344g-3p	Ddit4
						mmu-miR-344f-3p	Ddit4
						mmu-miR-3113-5p	Ddit4
						mmu-miR-3968	Ddit4
						mmu-miR-3968	Ddit4
						mmu-miR-3971	Ddit4
						mmu-miR-5046	Ddit4
						mmu-miR-5046	Ddit4
						mmu-miR-5121	Ddit4
						mmu-miR-3473d	Ddit4
						mmu-miR-5125	Ddit4
						mmu-miR-5129-3p	Ddit4
						mmu-miR-5132-3p	Ddit4
						mmu-miR-5134-3p	Ddit4
						mmu-miR-3544-3p	Ddit4
						mmu-miR-3544-3p	Ddit4
						mmu-miR-5620-3p	Ddit4
						mmu-miR-5621-3p	Ddit4
						mmu-miR-5623-3p	Ddit4
						mmu-miR-5627-3p	Ddit4
						mmu-miR-6344	Ddit4
						mmu-miR-6351	Ddit4
						mmu-miR-6366	Ddit4
						mmu-miR-6373	Ddit4
						mmu-miR-6384	Ddit4
						mmu-miR-6412	Ddit4
						mmu-miR-6516-5p	Ddit4
						mmu-miR-6537-3p	Ddit4
						mmu-miR-6540-3p	Ddit4
						mmu-miR-6896-3p	Ddit4
						mmu-miR-6897-3p	Ddit4
						mmu-miR-6901-3p	Ddit4
						mmu-miR-6904-3p	Ddit4
						mmu-miR-6904-3p	Ddit4
						mmu-miR-6908-3p	Ddit4
						mmu-miR-6910-3p	Ddit4
						mmu-miR-6912-3p	Ddit4
						mmu-miR-6913-5p	Ddit4
						mmu-miR-6913-3p	Ddit4
						mmu-miR-6914-3p	Ddit4
						mmu-miR-6915-3p	Ddit4
						mmu-miR-6915-3p	Ddit4
						mmu-miR-6916-3p	Ddit4
						mmu-miR-6916-3p	Ddit4
						mmu-miR-6924-3p	Ddit4
						mmu-miR-6929-3p	Ddit4
						mmu-miR-6931-3p	Ddit4
						mmu-miR-6934-3p	Ddit4
						mmu-miR-6934-3p	Ddit4
						mmu-miR-6935-5p	Ddit4
						mmu-miR-6939-3p	Ddit4
						mmu-miR-6940-5p	Ddit4
						mmu-miR-6941-5p	Ddit4
						mmu-miR-6943-5p	Ddit4
						mmu-miR-6943-3p	Ddit4
						mmu-miR-6945-3p	Ddit4
						mmu-miR-6947-5p	Ddit4
						mmu-miR-6949-3p	Ddit4
						mmu-miR-6950-3p	Ddit4
						mmu-miR-6952-3p	Ddit4
						mmu-miR-6956-3p	Ddit4
						mmu-miR-6962-3p	Ddit4
						mmu-miR-6963-3p	Ddit4
						mmu-miR-6963-3p	Ddit4
						mmu-miR-6965-3p	Ddit4
						mmu-miR-3547-5p	Ddit4
						mmu-miR-3547-3p	Ddit4
						mmu-miR-6967-3p	Ddit4
						mmu-miR-6968-3p	Ddit4
						mmu-miR-6970-3p	Ddit4
						mmu-miR-6975-5p	Ddit4
						mmu-miR-6976-3p	Ddit4
						mmu-miR-6977-3p	Ddit4
						mmu-miR-6978-3p	Ddit4
						mmu-miR-6980-5p	Ddit4
						mmu-miR-6980-3p	Ddit4
						mmu-miR-6980-3p	Ddit4
						mmu-miR-6982-3p	Ddit4
						mmu-miR-6982-3p	Ddit4
						mmu-miR-6985-5p	Ddit4
						mmu-miR-6985-3p	Ddit4
						mmu-miR-6987-3p	Ddit4
						mmu-miR-6991-5p	Ddit4
						mmu-miR-6993-5p	Ddit4
						mmu-miR-6993-3p	Ddit4
						mmu-miR-6994-3p	Ddit4
						mmu-miR-6995-5p	Ddit4
						mmu-miR-6995-3p	Ddit4
						mmu-miR-7000-3p	Ddit4
						mmu-miR-7001-3p	Ddit4
						mmu-miR-7002-3p	Ddit4
						mmu-miR-7008-3p	Ddit4
						mmu-miR-7008-3p	Ddit4
						mmu-miR-7009-3p	Ddit4
						mmu-miR-7012-3p	Ddit4
						mmu-miR-7014-5p	Ddit4
						mmu-miR-7019-3p	Ddit4
						mmu-miR-7020-5p	Ddit4
						mmu-miR-7020-5p	Ddit4
						mmu-miR-7020-3p	Ddit4
						mmu-miR-7022-3p	Ddit4
						mmu-miR-7025-5p	Ddit4
						mmu-miR-7025-3p	Ddit4
						mmu-miR-7029-3p	Ddit4
						mmu-miR-7030-3p	Ddit4
						mmu-miR-7031-3p	Ddit4
						mmu-miR-7032-3p	Ddit4
						mmu-miR-7036a-3p	Ddit4
						mmu-miR-7038-3p	Ddit4
						mmu-miR-7040-3p	Ddit4
						mmu-miR-7041-5p	Ddit4
						mmu-miR-7047-3p	Ddit4
						mmu-miR-7047-3p	Ddit4
						mmu-miR-7049-3p	Ddit4
						mmu-miR-7050-5p	Ddit4
						mmu-miR-7052-3p	Ddit4
						mmu-miR-7054-3p	Ddit4
						mmu-miR-7059-5p	Ddit4
						mmu-miR-7060-3p	Ddit4
						mmu-miR-7067-3p	Ddit4
						mmu-miR-6769b-3p	Ddit4
						mmu-miR-6769b-3p	Ddit4
						mmu-miR-7068-3p	Ddit4
						mmu-miR-7069-3p	Ddit4
						mmu-miR-7070-3p	Ddit4
						mmu-miR-7072-3p	Ddit4
						mmu-miR-7073-3p	Ddit4
						mmu-miR-7074-5p	Ddit4
						mmu-miR-7077-3p	Ddit4
						mmu-miR-7080-3p	Ddit4
						mmu-miR-7081-3p	Ddit4
						mmu-miR-7084-3p	Ddit4
						mmu-miR-7084-3p	Ddit4
						mmu-miR-7087-3p	Ddit4
						mmu-miR-7087-3p	Ddit4
						mmu-miR-7088-3p	Ddit4
						mmu-miR-7093-3p	Ddit4
						mmu-miR-7115-3p	Ddit4
						mmu-miR-7116-3p	Ddit4
						mmu-miR-7117-3p	Ddit4
						mmu-miR-7119-5p	Ddit4
						mmu-miR-7215-5p	Ddit4
						mmu-miR-7220-5p	Ddit4
						mmu-miR-7230-5p	Ddit4
						mmu-miR-7231-3p	Ddit4
						mmu-miR-7235-3p	Ddit4
						mmu-miR-7235-3p	Ddit4
						mmu-miR-7242-3p	Ddit4
						mmu-miR-7578	Ddit4
						mmu-miR-7646-3p	Ddit4
						mmu-miR-7654-3p	Ddit4
						mmu-miR-7658-3p	Ddit4
						mmu-miR-7660-5p	Ddit4
						mmu-miR-7662-5p	Ddit4
						mmu-miR-7670-5p	Ddit4
						mmu-miR-7674-3p	Ddit4
						mmu-miR-292b-5p	Ddit4
						mmu-miR-7679-5p	Ddit4
						mmu-miR-3620-5p	Ddit4
						mmu-miR-7682-3p	Ddit4
						mmu-miR-7685-5p	Ddit4
						mmu-miR-7688-3p	Ddit4
						mmu-miR-8113	Ddit4
						mmu-miR-3552	Ddit4
						mmu-miR-935	Ddit4
						mmu-miR-9768-3p	Ddit4
						mmu-miR-9768-3p	Ddit4
						mmu-miR-12185-5p	Ddit4
						mmu-miR-12185-3p	Ddit4
						mmu-miR-12187-5p	Ddit4
						mmu-miR-12198-3p	Ddit4
						mmu-miR-12203-3p	Ddit4
