# Supplementary material for: New Insights into Mechanisms of Ferroptosis Associated with Immune Infiltration in Neonatal Hypoxic-Ischemic Brain Damage
Source: Cells. 2022 Nov 25;11(23):3778. doi: 10.3390/cells11233778 (PMC9736049; doi:10.3390/cells11233778)
Supplement: Supplementary file 1 [file cells-11-03778-s001.zip › Supplemental files/Immune infiltration code.R]

rm(list=ls())
Sys.setenv(LANGUAGE = "en") 
options(stringsAsFactors = FALSE)
setwd("C:\\Users\\Administrator\\Desktop\\HIE-Ferroptosis")  

##Immune infiltration analysis

source("CIBERSORT.R") 
sig_matrix <- "immune.txt"
mixture_file = 'datacontex.txt'
res_cibersort <- CIBERSORT(sig_matrix, mixture_file, perm=100, QN=TRUE)


library(dplyr)
library(tidyr)
library(tibble)
##
dd1 <- res_cibersort %>% 
  as.data.frame() %>% 
  rownames_to_column("sample") %>% 
  mutate(type=c(rep("con",15),rep("case",14))) %>% 
  pivot_longer(cols=2:22,
               names_to= "celltype",
               values_to = "Proportion")
### 
library(ggplot2)
ggplot(dd1,aes(sample,Proportion,fill = celltype)) + 
  geom_bar(position = "fill",stat = "identity")+
  theme_bw()+
  guides(fill=guide_legend(ncol=1))+
  facet_wrap(~type, scales = "free_x", nrow = 1)+
  theme(axis.text.x = element_text(angle = 45, hjust = 1.5,vjust = 1.5, colour = "black"))

.................................................
library(RColorBrewer)
mypalette <- colorRampPalette(brewer.pal(8,"Set1"))

a = dd1 %>% 
  group_by(celltype) %>% 
  summarise(m = median(Proportion)) %>% 
  arrange(desc(m)) %>% 
  pull(celltype)

dd1$Cell_type = factor(dd1$celltype,levels = a)

ggplot(dd1,aes(Cell_type,Proportion,fill = Cell_type)) + 
  geom_boxplot(outlier.shape = 22,color = "black") + 
  theme_bw() + 
  labs(x = "Cell Type", y = "Estimated Proportion") +
  theme(axis.text.x = element_blank(),
        axis.ticks.x = element_blank(),
        legend.position = "bottom") + 
  scale_fill_manual(values = mypalette(24))

......................................................................

library(ggpubr)
ggplot(dd1,aes(Cell_type,Proportion,fill = type)) + 
  geom_boxplot(outlier.shape = 21,color = "black") + 
  theme_bw() + 
  labs(x = "Cell Type", y = "Estimated Proportion") +
  theme(legend.position = "top") + 
  theme(axis.text.x = element_text(angle=60,hjust =1))+
  scale_fill_manual(values = mypalette(24)[c(6,1)])+ 
  stat_compare_means(aes(group = type,label = ..p.signif..),method = "kruskal.test")
.................................................................................
library(corrplot)
pdf("corheatmap.pdf", width=12, height=12)
res_cibersort<-res_cibersort[,-23]
corrplot(corr=cor(res_cibersort),
         method = "color",
         order = "hclust",
         tl.col="black",
         addCoef.col ="black",
         number.cex =0.8,
         col=colorRampPalette(c("blue", "white","red"))(50),
)
dev.off()
............................................
##Correlation between hub gene and immune infiltration
library(psych)

mixture_file<-as.data.frame(t(mixture_file))

x <- mixture_file
y <- res_cibersort


library(psych)
d <- corr.test(x,y,use="complete",method = 'spearman')

r <- d$r
p <- d$p

library(ggcorrplot)
ggcorrplot(t(d$r), show.legend = T, 
           p.mat = t(d$p), digits = 2,  sig.level = 0.05,insig = 'blank',lab = T)
